# Supplementary material for: Structure and dynamics of an α-fucosidase reveal a mechanism for highly efficient IgG transfucosylation
Source: Nat Commun. 2020 Dec 4;11:6204. doi: 10.1038/s41467-020-20044-z (PMC7718225; doi:10.1038/s41467-020-20044-z)
Supplement: Supplementary file 4 — Source Data [file 41467_2020_20044_MOESM4_ESM.xlsx]

## Sheet: 1C
Mass	Rituximab + EndoS2	Rituximab + EndoS2 + AlfC WT
48000	15805.4	22680.8
48001	15688.8	22466.7
48002	15571.3	22251.6
48003	15453.6	22036.4
48004	15336	21868.4
48005	15216.6	22027.2
48006	15095.5	22222.5
48007	14975.6	22419.6
48008	14846.3	22782
48009	14717	23178.2
48010	14587.1	23574.4
48011	14463.2	23970.7
48012	14341.8	24367.7
48013	14209.1	24767.7
48014	14390.5	25167.4
48015	14714.1	25566.2
48016	15037.2	25966.6
48017	15360.3	26368
48018	15682.9	26779.3
48019	16005.3	27193.5
48020	16327.7	27600.2
48021	16650.1	28005.9
48022	16975.3	28414.1
48023	17301.8	28821
48024	17628.1	29228
48025	17958.5	29634.3
48026	18258.5	30040.4
48027	18632.3	30449.1
48028	19006.5	30719.4
48029	19382	30660.7
48030	19751	30609.2
48031	20112.6	30567.1
48032	20160.3	30529
48033	19991.9	30538.1
48034	19821.5	30574.8
48035	19652.3	30599.6
48036	19482.8	30596.6
48037	19333.5	30593.7
48038	19194.2	30590.9
48039	19045.1	30588.3
48040	18887.4	30585.9
48041	18724.8	30582.6
48042	18562.6	30577.6
48043	18399.9	30572.9
48044	18236.3	30569.6
48045	18071.7	30567.7
48046	18124.5	30565.6
48047	18313	30562.9
48048	18500.4	30560.2
48049	18687.8	30557.8
48050	18875.2	30550.3
48051	19061.3	30490.1
48052	19245.5	30430
48053	19430.6	30370.1
48054	19616.2	30307.6
48055	19804.2	30337.8
48056	20035.9	30563.5
48057	20283.5	30633.9
48058	20510	30523.4
48059	20666.4	30409.9
48060	20867	30294.8
48061	21068.8	30179.7
48062	21308	30103.5
48063	21569.8	30218.1
48064	21837.2	30335.9
48065	22104.5	30453.8
48066	22371.5	30614.3
48067	22637.1	30891.8
48068	22903.5	31178
48069	22905.9	31464
48070	22691.2	31750
48071	22517.8	32036
48072	22340.7	32322.3
48073	22176.5	32609.5
48074	22022.2	32897
48075	22068.8	33184.5
48076	22216.6	33472.8
48077	22364.8	33763.6
48078	22510.5	34054.1
48079	22656.3	34345.3
48080	22780.4	34636.8
48081	22964.2	35068.2
48082	23147.5	35499.9
48083	23330	35931.6
48084	23513.7	36363.2
48085	23700	36795.6
48086	23844.6	37225.6
48087	23964	37346.1
48088	24084.7	37326.6
48089	24205.8	37307.7
48090	24341.5	37288.9
48091	24487.9	37267.8
48092	24641.8	37246.8
48093	24796.4	37225.6
48094	24951	37203.7
48095	25104.8	37294.7
48096	25258.8	37387.4
48097	25418.8	37477.8
48098	25579.1	37645.8
48099	25740.1	37876.4
48100	25902.9	38077.3
48101	26052.6	38293.1
48102	26189.9	38512.4
48103	26327.2	38731.6
48104	26467.7	38956.5
48105	26171.9	39189.4
48106	25876.4	39423.7
48107	25604.8	39659.3
48108	25332.7	39895.6
48109	25061	40132.6
48110	24789.3	40367.4
48111	24531.5	40602.1
48112	24280.7	40836.8
48113	24029.9	41036
48114	23779	40995.3
48115	23528	40970.6
48116	23278.5	40945.4
48117	23048.5	40923.4
48118	23422.7	40902.2
48119	23797	40881.4
48120	24171.3	40862.3
48121	24545.7	40841.6
48122	24934.6	40820.9
48123	25334.1	40800.2
48124	25733.5	40779.4
48125	26135.1	40756.4
48126	26536.8	40733.7
48127	26936.5	40710.9
48128	27333.8	40688.2
48129	27731.6	40681.9
48130	28129.2	40725.5
48131	28524.5	40769
48132	28921.3	40812.9
48133	29323	40858.7
48134	29724.8	40909.4
48135	30126.5	40915.8
48136	30529.7	40916.3
48137	30641.5	40919.4
48138	30590.1	40961.3
48139	30757.1	40846.9
48140	31060.5	40635.1
48141	31387.9	40423.2
48142	31709.6	40214.4
48143	32052.6	40008
48144	32395.7	39801.3
48145	32738.8	39595.2
48146	33076.2	39393.6
48147	33411.8	39192.3
48148	33751.5	38990.9
48149	34102.2	38789.6
48150	34455.1	38588.5
48151	34804.7	38386.1
48152	35149.7	38183.8
48153	35494.8	37981.6
48154	35847.5	37861.9
48155	36207.7	37813.8
48156	36567.8	37793.1
48157	36928.6	37773.9
48158	37289.9	37756.9
48159	37651.1	37741.8
48160	38018.7	37726.7
48161	38389	37711.6
48162	38762.1	37696.4
48163	39151.7	37681.2
48164	39535.7	37557.2
48165	39919.8	37660.3
48166	40314.3	37764
48167	40690.7	37869.7
48168	41057.1	37976.9
48169	41425	38096.3
48170	41436.7	38228.2
48171	41232.7	38312.9
48172	41056.3	38292.9
48173	40893.9	38320
48174	40731.6	38355.9
48175	40569.2	38391.3
48176	40504.3	38421.8
48177	40443.8	38452.1
48178	40383.1	38482.9
48179	40322.4	38513.9
48180	40261.7	38544.9
48181	40200.4	38574.7
48182	40139.7	38639.6
48183	40080.6	38726.1
48184	40022	38862.2
48185	39962.5	39053.9
48186	39902.7	39246.2
48187	39842.6	39438
48188	39782.4	39205.9
48189	39723	38973.6
48190	39652	38741.4
48191	39561.9	38501.8
48192	39579.9	38253.5
48193	39699.4	38021.1
48194	39818.8	38048.6
48195	39938	38013.9
48196	40058.6	37949.5
48197	40175.3	37879.1
48198	40290.1	37807.9
48199	40304.5	37735.2
48200	40011.1	37660.2
48201	39722.4	37586.4
48202	39441.5	37541.3
48203	39465.9	37504.9
48204	39633.6	37467.6
48205	39802.4	37360.1
48206	39971.6	37250.5
48207	40141.9	37141
48208	40315.3	37100.7
48209	40569.9	37060.7
48210	40878.7	36986.6
48211	41227.4	36771
48212	41576.1	36555.5
48213	41924.8	36339.9
48214	42273.9	36123.2
48215	42623.4	35912.3
48216	42972.9	35785.6
48217	43321.8	35861.4
48218	43669.1	35946.4
48219	44004.4	36031.6
48220	44339.7	36117
48221	44675	36122
48222	45010.3	36091.4
48223	45345.9	36140.8
48224	45681.5	36191.2
48225	46016.2	36243.8
48226	46353.8	36296.4
48227	46695.7	36349.1
48228	47037.8	36402.1
48229	47353.3	36455
48230	47057	36514.3
48231	46758.8	36581.7
48232	46456.4	36652.7
48233	46165.6	36811.2
48234	45879.1	36846.6
48235	45597.2	36895.6
48236	45316.7	36955.2
48237	45037	37015
48238	44757.3	37074.7
48239	44477.6	37132.2
48240	44229.7	37189.7
48241	44059.8	37247
48242	43889.8	37349.8
48243	43742.4	37469.6
48244	43598.5	37479.2
48245	43454.5	37435.6
48246	43339	37392.5
48247	43235.9	37349.4
48248	43144.6	37309.6
48249	43053.7	37302.3
48250	43104.7	37309.5
48251	43309.4	37356.9
48252	43515.3	37404.7
48253	43712.1	37455.1
48254	43859.1	37427.4
48255	43721.8	37303.9
48256	43586.3	37180.5
48257	43452.1	37057
48258	43317.7	36961.6
48259	43184.6	36876.2
48260	43077.7	36790.9
48261	43137.7	36705.5
48262	43204.6	36620.9
48263	43271.5	36535.5
48264	43338.7	36446.9
48265	43411.1	36360.1
48266	43482.2	36279.1
48267	43542.5	36208.8
48268	43604.5	36137
48269	43639.8	36061.9
48270	43673	35972.5
48271	43778.7	35881.4
48272	43929.7	35790.1
48273	44080.3	35657.6
48274	44234	35444.5
48275	44389.1	35230.5
48276	44561.8	35014.7
48277	44790.6	34832.6
48278	45023.7	34666
48279	45256.5	34499.4
48280	45489.9	34384.9
48281	45723.3	34306.4
48282	45829.3	34251.3
48283	45652.1	34204.1
48284	45463.7	34166.5
48285	45277.2	34069.5
48286	45094.8	33971
48287	44904.5	33897.5
48288	44714	33827.3
48289	44520.9	33757.5
48290	44327.9	33688.1
48291	44134.8	33601.4
48292	43936.2	33509.8
48293	43730.2	33416.3
48294	43516	33321.4
48295	43413	33150.9
48296	43313.1	32970.3
48297	43212.1	32793
48298	43133.3	32617.8
48299	43114.7	32442.6
48300	43099.8	32294.3
48301	43314.4	32166.8
48302	43617.8	32045.7
48303	43904.8	31943.7
48304	44174.8	31826.9
48305	44430.1	31710
48306	44685.2	31592.2
48307	44880.1	31478.6
48308	44828.9	31366
48309	44792.8	31253.4
48310	44782.7	31140.6
48311	44777.9	31032.3
48312	44772.5	30942.8
48313	44768.6	30890.4
48314	44773.2	30781.7
48315	44777.8	30661
48316	44782.4	30540.6
48317	44790.7	30423.9
48318	44800.3	30314.5
48319	44828.8	30196.5
48320	44872.7	30075.4
48321	44915.9	29963.6
48322	44953.3	29875
48323	45061.4	29783.3
48324	45196.4	29711.5
48325	45333.3	29642.1
48326	45532.1	29546.1
48327	45740.5	29435.5
48328	45949.9	29326.1
48329	46159.2	29227.4
48330	46223.8	29143
48331	46022.4	29052.8
48332	45829.3	28922.9
48333	45638.5	28803.6
48334	45448.5	28690.7
48335	45245.6	28577.9
48336	45067	28465.3
48337	44916.6	28352.7
48338	44766.2	28238.9
48339	44615.9	28121.1
48340	44465.5	28003
48341	44315.1	27884.8
48342	44164.2	27766.7
48343	44022.6	27670.2
48344	43887.3	27575.7
48345	43749.7	27481.2
48346	43608.8	27381.6
48347	43468	27249.5
48348	43326.5	27113.6
48349	43183.3	26961
48350	43069.5	26802.4
48351	42998.7	26644.9
48352	42943	26492.1
48353	42765.7	26347.5
48354	42580.5	26203
48355	42404.5	26059
48356	42229.3	25915
48357	42053.2	25769.2
48358	41876.2	25630
48359	41699.2	25491.3
48360	41523.2	25351.5
48361	41346.2	25213.7
48362	41200.7	25094.1
48363	41082.6	25001.9
48364	40964.6	24895.7
48365	40845.9	24790.4
48366	40730	24686.6
48367	40615.2	24584.3
48368	40500.7	24482
48369	40387.8	24379.8
48370	40275.1	24280.1
48371	40203	24180.9
48372	40139.8	24081.6
48373	40079.5	23982.5
48374	40019.2	23882.8
48375	39919.3	23777.8
48376	39683.6	23675.4
48377	39490.6	23565.9
48378	39313.4	23444.5
48379	39131.9	23325.4
48380	38963.7	23206.6
48381	38795.6	23089.8
48382	38627.6	22968.3
48383	38460.3	22854.9
48384	38293.3	22775.5
48385	38126.2	22698
48386	37960.5	22622.2
48387	37805.5	22553.2
48388	37680.3	22487.4
48389	37544.1	22422.5
48390	37408.3	22373.5
48391	37273.7	22325
48392	37138.1	22276.5
48393	37002.6	22225
48394	36866.9	22157
48395	36731.4	22084.7
48396	36598.8	22011.2
48397	36469.4	21936.1
48398	36208.2	21858.1
48399	35966.9	21767.3
48400	35744.2	21678.2
48401	35520.6	21589.1
48402	35297.2	21500.2
48403	35073.7	21415.6
48404	34850.2	21339.5
48405	34625.9	21260.7
48406	34399.6	21178.5
48407	34174.3	21096.7
48408	33934	21006.3
48409	33693.2	20901.5
48410	33453.8	20805
48411	33290.9	20708.6
48412	33128.1	20611.1
48413	32991	20513.7
48414	32864.8	20416.2
48415	32739.3	20318.3
48416	32619.7	20219.2
48417	32464.3	20119.5
48418	32253.6	20021.3
48419	32050.8	19932.5
48420	31843.3	19849.7
48421	31666.5	19767.8
48422	31505.7	19682.9
48423	31355.3	19597
48424	31208.8	19509.2
48425	31062.1	19418.8
48426	30915.2	19327.9
48427	30768.3	19243.3
48428	30630.9	19159.3
48429	30494.5	19075.3
48430	30359.9	18992.2
48431	30227.7	18907.7
48432	30097.9	18810.2
48433	29969.4	18712.8
48434	29842.2	18615.4
48435	29714.8	18517.9
48436	29586.3	18423.1
48437	29447	18329
48438	29211	18234.8
48439	28977.5	18140.6
48440	28767	18046.7
48441	28556.9	17953.2
48442	28347.9	17868.7
48443	28153	17793.7
48444	27982.6	17723.8
48445	27851.7	17655.6
48446	27740.5	17587.4
48447	27630.1	17525.2
48448	27519.6	17460.1
48449	27409.1	17391.7
48450	27304.5	17323.2
48451	27207.9	17252.9
48452	27109.2	17182.7
48453	27011.2	17113.3
48454	26913.7	17045
48455	26813.8	16976.9
48456	26712.3	16908.6
48457	26596.8	16833.9
48458	26449.2	16759
48459	26305.7	16684
48460	26199.4	16613.2
48461	26089	16546.6
48462	25965.6	16472
48463	25843.7	16406
48464	25740.5	16340.5
48465	25636.2	16275.8
48466	25531.9	16213.7
48467	25427.7	16152
48468	25323.7	16089.1
48469	25243.3	16026.2
48470	25163.1	15963.9
48471	25083.9	15901.9
48472	25004.7	15827.9
48473	24925.3	15759.1
48474	24814.5	15690.6
48475	24701.2	15615.9
48476	24587.8	15541.7
48477	24474.7	15467.9
48478	24366.2	15379.7
48479	24257.5	15287
48480	24149.2	15193.6
48481	24037	15091.6
48482	23927.4	14989.5
48483	23817.8	14888.1
48484	23721.5	14784.7
48485	23634	14675.2
48486	23551.2	14564.8
48487	23446.4	14454.3
48488	23319	14343.7
48489	23214.3	14233.2
48490	23109.6	14122.7
48491	23004.3	14021.4
48492	22898	13925
48493	22795.7	13832.1
48494	22692.5	13739.8
48495	22589.5	13647
48496	22488.3	13546.3
48497	22383.6	13441.8
48498	22279.3	13337.2
48499	22179.3	13266.3
48500	22080.2	13200.9
48501	21981.9	13136.7
48502	21886	13073.2
48503	21769.5	13027.6
48504	21648.3	12986.3
48505	21527.4	12947
48506	21407	12909
48507	21286.1	12874.3
48508	21164.5	12846.4
48509	21042.7	12809
48510	20918.8	12785.2
48511	20792.9	12766.1
48512	20666.5	12745.5
48513	20542.2	12726
48514	20418	12709.4
48515	20300	12701.3
48516	20182.2	12690.4
48517	20064.5	12678.2
48518	19947.8	12663.7
48519	19829	12637.5
48520	19709.7	12597.5
48521	19591.1	12557.9
48522	19445.1	12516.4
48523	19298.8	12474.9
48524	19160.5	12433.5
48525	19022.9	12391.2
48526	18885.3	12339.5
48527	18752.8	12287.7
48528	18622	12236
48529	18490.3	12184.2
48530	18365.5	12132.4
48531	18246.1	12080.1
48532	18126.6	12027.9
48533	18012.1	11981.4
48534	17905.2	11938
48535	17804.3	11894.6
48536	17705	11851.3
48537	17605.4	11804.3
48538	17505.8	11759.8
48539	17415.1	11715.7
48540	17325.7	11674
48541	17232.9	11634.1
48542	17135	11595.8
48543	17038	11557.5
48544	16941	11519.3
48545	16845.1	11480.7
48546	16753.4	11439.2
48547	16661.8	11397.5
48548	16569.2	11355.7
48549	16477	11312.5
48550	16386.4	11267.7
48551	16297	11222.9
48552	16210.6	11177.6
48553	16124.5	11131.7
48554	16037.9	11084.5
48555	15951.2	11038.3
48556	15863.7	10991.1
48557	15775.6	10943.5
48558	15687.5	10896.8
48559	15599.5	10848.9
48560	15511.4	10797.5
48561	15423.3	10746.1
48562	15335.3	10697.3
48563	15254.8	10650.3
48564	15166.5	10607
48565	15070.4	10564.3
48566	14977	10521.4
48567	14879.1	10478.1
48568	14778.9	10435
48569	14680.6	10395.1
48570	14582.4	10355.2
48571	14489.1	10315.3
48572	14396	10275.8
48573	14303	10237.9
48574	14209.2	10198.9
48575	14121.1	10159.9
48576	14034.6	10121.9
48577	13947.3	10083.8
48578	13859.3	10047.2
48579	13768.9	10010.5
48580	13678.3	9974.15
48581	13599.5	9936.25
48582	13541	9900.45
48583	13491.6	9870.47
48584	13445.4	9846.18
48585	13398.2	9822.74
48586	13351.2	9798.93
48587	13304.1	9775.94
48588	13257	9754.02
48589	13208.1	9732.17
48590	13158.2	9712.32
48591	13112.2	9692.58
48592	13063.3	9672.86
48593	13010.9	9654.85
48594	12958.5	9637.59
48595	12905.4	9621.63
48596	12849.2	9608.25
48597	12793.1	9596.69
48598	12728.1	9585.13
48599	12658.6	9573.32
48600	12590	9561.08
48601	12524.4	9548.82
48602	12458.6	9536.49
48603	12391.5	9523.46
48604	12326.5	9509.54
48605	12270	9495.66
48606	12216.5	9480.82
48607	12164	9466.11
48608	12111.8	9452.65
48609	12060.2	9439.22
48610	12011.4	9425.67
48611	11964.2	9410.93
48612	11917	9396.51
48613	11870.7	9384.65
48614	11825	9373.34
48615	11779.4	9359.49
48616	11736.5	9335.09
48617	11694.4	9308.84
48618	11652.9	9279.69
48619	11605	9250.53
48620	11551.2	9222.67
48621	11498.4	9194.86
48622	11450.1	9152.61
48623	11401.8	9110.53
48624	11353.4	9069.29
48625	11306.8	9029.17
48626	11262.4	8988.05
48627	11218.5	8943.08
48628	11180.8	8897.73
48629	11143.8	8851.29
48630	11106.4	8804.58
48631	11068.3	8757.36
48632	11031.2	8709.87
48633	10996.1	8677.19
48634	10958.8	8646.89
48635	10921.3	8615.47
48636	10884	8576.11
48637	10846.9	8534.08
48638	10809.1	8490.37
48639	10774	8438.83
48640	10739.1	8388.15
48641	10704.2	8357.94
48642	10669.7	8336.9
48643	10635.9	8318.59
48644	10602.8	8301.26
48645	10569.9	8283.78
48646	10534.9	8266.26
48647	10501.5	8248.49
48648	10470	8228.41
48649	10448.2	8201.21
48650	10425.6	8175
48651	10401	8149.79
48652	10373.2	8129.35
48653	10345.3	8120.24
48654	10317.9	8111.6
48655	10288.4	8104.04
48656	10259.7	8103
48657	10235.1	8102.26
48658	10212.4	8100.76
48659	10189.1	8098.66
48660	10164.8	8096.62
48661	10141.3	8082.02
48662	10119.8	8063.08
48663	10099.8	8045.76
48664	10080.5	8031.59
48665	10062.4	8012.87
48666	10042.3	7992.14
48667	10022.3	7965.43
48668	10004.6	7939.67
48669	9992.3	7915.62
48670	9982.39	7892.14
48671	9970.53	7869.48
48672	9958.68	7847.51
48673	9948.95	7825.79
48674	9940.47	7804.01
48675	9935.57	7782.24
48676	9930.63	7760.85
48677	9926.52	7739.7
48678	9923.9	7720.25
48679	9919.62	7702.84
48680	9915.18	7690.62
48681	9907.64	7677.99
48682	9902.02	7657.58
48683	9900.27	7637.73
48684	9898.55	7616.44
48685	9897.16	7595.09
48686	9893.15	7573.75
48687	9889.11	7553.87
48688	9883.48	7535.64
48689	9877.7	7517.52
48690	9871.91	7500.95
48691	9866.07	7484.85
48692	9864.38	7469
48693	9863.33	7452.49
48694	9855.48	7436.57
48695	9841.22	7420.58
48696	9827.17	7405.36
48697	9813.27	7393.61
48698	9800.5	7382.49
48699	9787.75	7371.48
48700	9774.5	7360.49
48701	9761.24	7349.84
48702	9746.7	7342.74
48703	9731.73	7335.2
48704	9715.75	7328.53
48705	9697.78	7322.9
48706	9679.94	7315.39
48707	9662.19	7306.98
48708	9643.79	7297.66
48709	9621.98	7288.21
48710	9599.5	7278.84
48711	9577.34	7268.17
48712	9559.69	7256.19
48713	9543.13	7242.64
48714	9519.58	7227.52
48715	9488.47	7213.35
48716	9457.42	7200.32
48717	9426.32	7187.33
48718	9393.56	7174.52
48719	9359.58	7159.97
48720	9325.57	7145.08
48721	9292.33	7131.02
48722	9259.24	7118.08
48723	9225.95	7105.07
48724	9193.58	7093.44
48725	9162.56	7083.97
48726	9132.43	7073.44
48727	9106.13	7065.09
48728	9078.65	7054.8
48729	9049.71	7045.55
48730	9021.74	7034.93
48731	8994.67	7024.71
48732	8967.59	7014.48
48733	8940.29	7004.15
48734	8911.46	6993.15
48735	8882.7	6980.9
48736	8854.48	6967.69
48737	8826	6952.31
48738	8797.54	6937.01
48739	8775.64	6921.52
48740	8756.49	6906.01
48741	8745.61	6892.44
48742	8734.34	6878.65
48743	8722.01	6866.89
48744	8711.68	6851.33
48745	8698.43	6834.4
48746	8679.59	6818.78
48747	8662.18	6804.42
48748	8644.99	6790.55
48749	8615.22	6777.25
48750	8575.88	6764.23
48751	8539.25	6751.18
48752	8502.67	6739.02
48753	8464.45	6727.13
48754	8429.23	6715.47
48755	8395.53	6704.96
48756	8366.5	6690.19
48757	8336.91	6675.35
48758	8307.36	6659.49
48759	8280.2	6639.63
48760	8251.16	6620.07
48761	8222.17	6605.39
48762	8193.9	6590.42
48763	8165.46	6575.56
48764	8137.09	6560.79
48765	8123.5	6546.45
48766	8119.98	6532.01
48767	8116.47	6521.25
48768	8115.08	6509.86
48769	8110.81	6495.85
48770	8105.21	6481.77
48771	8085.12	6476.95
48772	8063.65	6474.01
48773	8035.93	6470.89
48774	8008.18	6467.74
48775	7982.97	6464.33
48776	7969.93	6463.75
48777	7956.49	6461.94
48778	7942.84	6462.68
48779	7931.04	6465.97
48780	7919.24	6468.48
48781	7907.37	6470.85
48782	7893.85	6473.23
48783	7880.73	6476.45
48784	7870.28	6479.9
48785	7859.35	6483.36
48786	7848.68	6487.41
48787	7843.18	6491.52
48788	7837.62	6493.14
48789	7832.05	6489.73
48790	7827.43	6484.44
48791	7824.89	6478.38
48792	7824.81	6470.66
48793	7826.83	6464.02
48794	7828.3	6460.41
48795	7828.47	6457.69
48796	7829.02	6455.91
48797	7829.96	6454.78
48798	7831.06	6443.21
48799	7834.23	6424.42
48800	7837.33	6405.53
48801	7837.56	6386.6
48802	7838.86	6368.34
48803	7840.57	6350.21
48804	7842.15	6330.32
48805	7845.01	6310.27
48806	7847.11	6290.23
48807	7848.77	6270.16
48808	7850.42	6250.08
48809	7852.07	6231.57
48810	7847.47	6214.54
48811	7841.28	6197.89
48812	7834.91	6182.03
48813	7819.58	6165.21
48814	7796.12	6151.28
48815	7772.33	6137.97
48816	7752.1	6124.69
48817	7728.98	6111.43
48818	7707.81	6098.31
48819	7689.1	6087.67
48820	7670.2	6077.14
48821	7647.43	6066.83
48822	7623.22	6058.93
48823	7598.95	6052.12
48824	7572.26	6045.05
48825	7543.53	6036.92
48826	7512.97	6030.02
48827	7479.06	6023.32
48828	7445.49	6016.63
48829	7412.93	6010.4
48830	7380.15	6003.25
48831	7346.78	5994.92
48832	7311.36	5986.79
48833	7275.84	5978.65
48834	7239.86	5970.5
48835	7203.71	5962.66
48836	7169.1	5956.93
48837	7134.5	5951.53
48838	7100.14	5944.65
48839	7068.03	5937.08
48840	7049	5930.06
48841	7033.93	5921.85
48842	7019.44	5909.79
48843	7004.87	5897.77
48844	6989.82	5885.69
48845	6975.12	5872
48846	6963.09	5857.64
48847	6949.34	5842.61
48848	6934.89	5826.7
48849	6912.36	5810.41
48850	6884.75	5794.03
48851	6855.06	5777.6
48852	6824.29	5760.52
48853	6794.85	5740.62
48854	6764.71	5720.23
48855	6735.18	5701.74
48856	6700.71	5683.45
48857	6665.79	5665.02
48858	6631.46	5646.19
48859	6597.91	5627.35
48860	6564.08	5608.54
48861	6525.13	5589.82
48862	6486.03	5571.14
48863	6446.92	5553.7
48864	6408.69	5537.05
48865	6371.45	5520.91
48866	6341.18	5503.63
48867	6311.92	5487.89
48868	6284.92	5473.54
48869	6258.7	5458.59
48870	6232.49	5442.63
48871	6231	5426.46
48872	6233.92	5411.02
48873	6236.68	5397
48874	6239.77	5383.96
48875	6242.64	5373.44
48876	6244.53	5361.76
48877	6246.31	5352.93
48878	6247.27	5347.21
48879	6247.99	5341.48
48880	6249.62	5335.7
48881	6251.07	5329.87
48882	6251.69	5322.61
48883	6251.93	5315.67
48884	6253.52	5308.5
48885	6255.81	5301.48
48886	6258.41	5296.03
48887	6261.72	5290.69
48888	6264.46	5286.32
48889	6265.02	5285.41
48890	6265.17	5284.1
48891	6265.16	5273.07
48892	6266.27	5262.02
48893	6262.42	5252.44
48894	6238.71	5244.18
48895	6215.24	5236.71
48896	6192.35	5228.82
48897	6171.32	5218.22
48898	6151.27	5207.66
48899	6131.47	5196.77
48900	6112.66	5186.84
48901	6093.93	5178.22
48902	6075.38	5169.31
48903	6059	5159.99
48904	6043.11	5150.66
48905	6027.23	5141.32
48906	6011.27	5131.96
48907	5995.47	5122.54
48908	5980.23	5113.12
48909	5964.89	5105.42
48910	5950.95	5097.74
48911	5940.74	5090.07
48912	5932.25	5100.02
48913	5924.27	5118.75
48914	5918.85	5137.15
48915	5915.9	5154.9
48916	5913.68	5171.84
48917	5909.94	5189.13
48918	5904.83	5205.48
48919	5899.48	5221.87
48920	5894.12	5236.99
48921	5888.73	5250.38
48922	5883.4	5263.73
48923	5877.23	5277.31
48924	5870.9	5290.19
48925	5865.1	5302.85
48926	5861.03	5315.7
48927	5856.9	5327.9
48928	5852.63	5340.37
48929	5848.03	5352.43
48930	5843.43	5362.24
48931	5840.53	5372.05
48932	5837.94	5382.4
48933	5833.23	5387.67
48934	5828.1	5384.59
48935	5823.08	5381.35
48936	5818.01	5378.12
48937	5812.79	5374.7
48938	5808.04	5371.28
48939	5803.28	5368.4
48940	5797.89	5365.06
48941	5790.47	5363.72
48942	5770.45	5362.6
48943	5752.14	5361.05
48944	5733.67	5358.55
48945	5710.64	5354.52
48946	5687.59	5344.16
48947	5664.47	5332.63
48948	5640	5320.45
48949	5612.01	5308.68
48950	5586.63	5292.63
48951	5560.42	5275.24
48952	5533.19	5257.46
48953	5506.1	5241.02
48954	5479.31	5225.67
48955	5452.65	5210.89
48956	5426.4	5196.28
48957	5400.17	5181.68
48958	5374.07	5167.18
48959	5348.58	5152.86
48960	5322.44	5138.72
48961	5294.33	5124.36
48962	5266.19	5106.15
48963	5238.15	5087.43
48964	5213.18	5067.44
48965	5195.45	5050.26
48966	5194.72	5027.03
48967	5193.51	5003.33
48968	5191.69	4981.45
48969	5190.9	4962.28
48970	5192.73	4942.69
48971	5194.22	4924.52
48972	5194.4	4906.35
48973	5193.39	4887.99
48974	5192.7	4869.1
48975	5192.44	4849.98
48976	5191.29	4831.28
48977	5188.82	4813.75
48978	5185.49	4797.24
48979	5182.64	4781.38
48980	5179.8	4761.59
48981	5177.04	4739.51
48982	5175.92	4717.7
48983	5178.38	4695.84
48984	5181.67	4673.29
48985	5184.93	4651.46
48986	5186.26	4633.86
48987	5181.81	4616.74
48988	5167.25	4604.88
48989	5153.53	4608.2
48990	5142.55	4611.8
48991	5131.72	4615.4
48992	5121.07	4620.78
48993	5110.32	4628.58
48994	5099.54	4635.45
48995	5089.24	4642.31
48996	5080.7	4649.34
48997	5072.02	4656.37
48998	5060.89	4662.99
48999	5049.69	4669.09
49000	5038.5	4674.95
49001	5028.85	4680.78
49002	5015.69	4686.22
49003	4998.28	4691.67
49004	4981.16	4697.11
49005	4964.32	4703.15
49006	4946.12	4710.64
49007	4928.49	4718.63
49008	4911.55	4726.69
49009	4894.62	4735.35
49010	4878.22	4744.82
49011	4861.41	4747.39
49012	4847.37	4733.73
49013	4834.94	4722.61
49014	4823.08	4711.24
49015	4811.09	4701.62
49016	4799.86	4693.44
49017	4801.84	4683.67
49018	4811.9	4673.9
49019	4823.04	4664.12
49020	4836.3	4658.21
49021	4849.61	4654.43
49022	4862.98	4654.78
49023	4876.34	4655.87
49024	4891.49	4656.72
49025	4915.15	4656.7
49026	4938.66	4657.11
49027	4963.77	4657.52
49028	4987.67	4657.89
49029	5011.34	4659.17
49030	5034.98	4661.82
49031	5058.61	4664.65
49032	5076.58	4667.48
49033	5084.65	4671.15
49034	5092.99	4695.21
49035	5104.65	4722.06
49036	5118.3	4749.72
49037	5131.74	4777.8
49038	5146.53	4807.84
49039	5161.82	4839.27
49040	5178.26	4869.47
49041	5194.61	4898.5
49042	5209.92	4927.25
49043	5224.4	4955.75
49044	5239.76	4981.46
49045	5257.09	5006.25
49046	5274.39	5029.51
49047	5294.64	5052
49048	5325.9	5073.83
49049	5356.25	5095.3
49050	5385.94	5115.02
49051	5411.65	5132.3
49052	5431.25	5148.88
49053	5450.4	5165
49054	5469.54	5174.01
49055	5488.69	5182.66
49056	5507.79	5188.34
49057	5522.83	5184.99
49058	5527.32	5181.76
49059	5527.96	5177.01
49060	5525.05	5168.88
49061	5515.52	5158.83
49062	5505.72	5148.76
49063	5494.65	5138.86
49064	5481.89	5126.43
49065	5467.6	5113.49
49066	5451.68	5100.44
49067	5435.76	5086.56
49068	5419.86	5074.31
49069	5402.8	5061.91
49070	5384.65	5049.61
49071	5366.86	5037.3
49072	5348.94	5025
49073	5328.57	5013.96
49074	5306.09	5004.27
49075	5283.34	4994.09
49076	5259.38	4983.47
49077	5235.65	4972.82
49078	5211.92	4962.21
49079	5189.34	4951.55
49080	5181.13	4940.43
49081	5181.91	4928.61
49082	5180.89	4916.76
49083	5180.7	4908.46
49084	5179.72	4900.37
49085	5177.69	4892.49
49086	5174.32	4884.89
49087	5169.03	4877.46
49088	5163.29	4870.4
49089	5159.07	4863.84
49090	5154.03	4855.77
49091	5148.85	4847.95
49092	5144.03	4841.6
49093	5142.35	4835.8
49094	5141.05	4831.47
49095	5139.98	4828.66
49096	5139.97	4826.47
49097	5139.99	4824.3
49098	5140.08	4823.89
49099	5138.83	4825.45
49100	5136.29	4827.34
49101	5133.42	4828.96
49102	5129.83	4830.29
49103	5127.36	4831.77
49104	5113.47	4834.01
49105	5093.05	4834.11
49106	5072.54	4829.46
49107	5052.47	4825.61
49108	5032.43	4822.42
49109	5012.37	4819.46
49110	4986.04	4816.45
49111	4959.8	4809.23
49112	4938.93	4801.87
49113	4919.43	4794.88
49114	4899.33	4786.17
49115	4881.9	4776.85
49116	4866.04	4767.47
49117	4850.46	4758.07
49118	4835.31	4748.85
49119	4820.76	4739.7
49120	4806.55	4731.01
49121	4792.81	4730.71
49122	4780.16	4730.7
49123	4768.78	4731.5
49124	4759.7	4736.36
49125	4750.89	4742.88
49126	4742.19	4749.34
49127	4737.19	4755.81
49128	4732.8	4762.73
49129	4730.19	4769.62
49130	4727.58	4774.39
49131	4725.35	4779.19
49132	4737.89	4785.45
49133	4756.33	4787.51
49134	4774.81	4781.2
49135	4793.41	4774.73
49136	4811.81	4760.77
49137	4829.78	4743.59
49138	4847.41	4726.75
49139	4864.36	4712.2
49140	4881.34	4697.4
49141	4899.54	4683.72
49142	4917.56	4666.24
49143	4932.65	4644.49
49144	4947.72	4622.74
49145	4962.17	4600.95
49146	4976.51	4580.37
49147	4991.06	4558.55
49148	4998.64	4538.95
49149	5005.5	4518.96
49150	5012.7	4500.4
49151	5020.08	4490.16
49152	5023.79	4482.5
49153	5016.96	4474.46
49154	5010.22	4463.3
49155	5003.55	4473.49
49156	4996.97	4485.23
49157	4990.05	4494.86
49158	4982.23	4503.58
49159	4968.98	4510.96
49160	4953.23	4518.3
49161	4938.19	4527.88
49162	4922.23	4535.66
49163	4906.43	4556.52
49164	4890.64	4586.44
49165	4874.87	4616
49166	4859.28	4640.51
49167	4844.73	4661.8
49168	4830.74	4684.02
49169	4817.31	4704.86
49170	4810.52	4726.36
49171	4824.25	4747.94
49172	4837.99	4770.7
49173	4851.39	4794
49174	4863.99	4817.39
49175	4876.59	4836.1
49176	4889.11	4851.47
49177	4901.5	4867.26
49178	4912.75	4889.05
49179	4928.98	4918.86
49180	4945.79	4948.73
49181	4964.13	4979.49
49182	4985.32	5009.83
49183	5007.35	5040.62
49184	5031.05	5071.43
49185	5054.48	5104.65
49186	5077.14	5149.05
49187	5099.03	5199.33
49188	5115.59	5356.23
49189	5123.67	5513.6
49190	5131.63	5669.54
49191	5142.34	5825.21
49192	5146.32	5980.64
49193	5136.46	6135.06
49194	5127.46	6289.4
49195	5122.97	6443.68
49196	5123.43	6595.79
49197	5125.4	6736.61
49198	5128.82	6872.62
49199	5133.18	7120.28
49200	5137.7	7381.2
49201	5143.02	7742.51
49202	5148.55	8116.71
49203	5154.27	8491.24
49204	5162.76	8868.06
49205	5171.39	9247.35
49206	5186.51	9627.27
49207	5211.21	10169.1
49208	5237.98	10900.6
49209	5265.55	11758.9
49210	5293.13	12693.4
49211	5321.05	13626.9
49212	5349.14	14560.2
49213	5367.66	15493.4
49214	5386.21	16426.7
49215	5420.43	17358
49216	5473.92	18294.9
49217	5531.11	19300.5
49218	5623.84	20331.1
49219	5728.23	21392.2
49220	5832.48	22457.1
49221	5937.01	23648.3
49222	6046.61	24956.7
49223	6171.25	26535.8
49224	6308.89	28255.8
49225	6439.16	29976.5
49226	6578.46	31704.8
49227	6742.32	33627.3
49228	6925.58	35803.3
49229	7108.94	37979.4
49230	7311.47	40155.5
49231	7516.32	42331.7
49232	7721.02	44578.2
49233	7925.7	46925.8
49234	8154.98	49332.4
49235	8434.35	52175.7
49236	8728.04	55321.3
49237	9041.25	58481.7
49238	9387.95	61882.6
49239	9764.03	65508.1
49240	10193.5	69347.7
49241	10636.1	73248.4
49242	11078.7	77149
49243	11521.3	81049.4
49244	11964	84951.8
49245	12406.6	88866.8
49246	12849.3	92781.9
49247	13291.9	96696.9
49248	13734.3	100612
49249	14176	104527
49250	14617.3	108442
49251	15051	112357
49252	15466.5	116272
49253	15880	120187
49254	16268.3	124102
49255	16640.9	128017
49256	16989.7	131932
49257	17271.6	135848
49258	17429.9	139475
49259	17466	140186
49260	17404	139010
49261	17275	137358
49262	17085.8	135559
49263	16879.5	133747
49264	16656.6	131923
49265	16419.8	130099
49266	16182.4	128276
49267	15929.7	126452
49268	15676	124628
49269	15422.2	122804
49270	15168.6	120975
49271	14914.9	119145
49272	14661.3	117313
49273	14407.7	115481
49274	14154.1	113648
49275	13900.7	111816
49276	13647.5	109983
49277	13394.3	108151
49278	13151.5	106318
49279	12916.8	104486
49280	12686.5	102653
49281	12456.6	100820
49282	12238.4	98986.6
49283	12087.5	97153.3
49284	11937.8	95320
49285	11791.9	93487.2
49286	11646.1	91664.4
49287	11513.8	89870.3
49288	11391.9	88108.2
49289	11271.9	86349.5
49290	11155.1	84641.5
49291	11047.2	82966.6
49292	10962.7	81315.2
49293	10869.8	79682.5
49294	10776.8	78101.8
49295	10690.7	76549.7
49296	10621	75085
49297	10557.7	73706
49298	10494.5	72355.2
49299	10433.1	71076
49300	10372.7	69838.6
49301	10322.6	68657.2
49302	10272.4	67546.6
49303	10218.5	66544
49304	10139.1	65624
49305	10072.1	64704.1
49306	10013.9	63784.1
49307	9955.91	62941.1
49308	9899.96	62134.9
49309	9850.14	61410.8
49310	9806.84	60840.6
49311	9765.17	60282.5
49312	9722.68	59732
49313	9683.16	59181.5
49314	9643.63	58631
49315	9603.64	58083.6
49316	9564.79	57532.5
49317	9527.49	56975.4
49318	9490.83	56424
49319	9452.14	55868.1
49320	9400.64	55320.3
49321	9349.14	54775.2
49322	9297.76	54233.5
49323	9248.07	53693.5
49324	9209.26	53157.6
49325	9213.79	52621.8
49326	9218.27	52065.1
49327	9222.72	51446.8
49328	9223.6	50836
49329	9216.93	50235.5
49330	9216.12	49639.9
49331	9218.43	49060.8
49332	9220.95	48500.8
49333	9221.91	47951.8
49334	9223.57	47430.7
49335	9235.75	46910.4
49336	9250.35	46390.2
49337	9265.73	45869.9
49338	9279.99	45375.2
49339	9317.08	44916.8
49340	9501.32	44458.4
49341	9687.39	44000
49342	9938.73	43524.5
49343	10346.5	42999.1
49344	10768.5	42476.2
49345	11281.3	41976.9
49346	11775	41440
49347	12276	40884.8
49348	12792.8	40329.4
49349	13346.6	39789.8
49350	13924.4	39286.2
49351	14567.9	38807.4
49352	15250.2	38345
49353	15927.8	37934
49354	16605	37532.4
49355	17331.6	37142
49356	18062.5	36768.6
49357	18847.2	36424.3
49358	19759	36107.9
49359	20670.7	35798.5
49360	21655.3	35492.1
49361	22654.1	35219.9
49362	23672.4	34993.5
49363	24711.5	34791.4
49364	25746.1	34681.2
49365	26755.6	34791.5
49366	27901.4	34907.3
49367	29050.8	35028.8
49368	30222.2	35151.3
49369	31471.6	35444.4
49370	32771.9	35856
49371	34101.7	36284.9
49372	35854	36753.6
49373	37967	37280.2
49374	40336.5	37809
49375	43096.4	38351
49376	45858.9	38897.8
49377	48735.4	39486.3
49378	51715.1	40114.3
49379	55157.1	40742.3
49380	58619.2	41371.4
49381	62422.9	42000.9
49382	66226.5	42630.4
49383	70030.1	43259.8
49384	74359.4	43889.4
49385	79126.9	44518.8
49386	84359.1	45148.2
49387	89639.3	45777.7
49388	94919.3	46401.2
49389	100199	47009.2
49390	105544	47619.2
49391	110989	48229.2
49392	116472	48836.2
49393	121956	49252.5
49394	127440	49667.2
49395	132924	50081.8
49396	138407	50479.3
49397	143891	50800
49398	149375	50960.1
49399	154859	51116.3
49400	160343	51151.1
49401	165809	51137.9
49402	171214	51041.8
49403	176324	50899.4
49404	179752	50748.3
49405	179661	50590.7
49406	177721	50430
49407	175344	50149
49408	172904	49756.8
49409	170460	49359.8
49410	168015	48902.3
49411	165571	48429.6
49412	163126	47949.5
49413	160682	47467.5
49414	158237	46981.9
49415	155792	46495.1
49416	153345	46006.9
49417	150898	45511.5
49418	148451	45016.2
49419	146004	44527.4
49420	143556	44048
49421	141109	43572.6
49422	138661	43104.1
49423	136213	42638.1
49424	133765	42172.8
49425	131323	41707.8
49426	128896	41244
49427	126469	40780.1
49428	124041	40316.3
49429	121618	39852.4
49430	119202	39398.8
49431	116851	38957.5
49432	114564	38516.9
49433	112279	38078.4
49434	109993	37659
49435	107713	37255.2
49436	105498	36869.9
49437	103312	36499.1
49438	101180	36162.2
49439	99118.6	35836.4
49440	97092.9	35530.1
49441	95185.9	35239.3
49442	93350.8	34951.2
49443	91544.3	34665.7
49444	89864.6	34394.2
49445	88263.8	34122.1
49446	86752.8	33850.5
49447	85317.2	33581.4
49448	83940.5	33332.6
49449	82726.3	33093.4
49450	81612.8	32856.3
49451	80548.6	32627.3
49452	79581.4	32397.7
49453	78667.2	32167.2
49454	77757.2	31937.8
49455	76859.4	31711.1
49456	75972.1	31488.5
49457	75091	31270.9
49458	74235.5	31019.9
49459	73385.1	30767.7
49460	72534.6	30518.2
49461	71684.1	30270.4
49462	70833.6	30024.5
49463	69983.1	29776.8
49464	69134.7	29479.9
49465	68287.1	29174.7
49466	67442.1	28869.6
49467	66610	28562.4
49468	65778.2	28255.3
49469	64946.9	27951.7
49470	64115.6	27644.5
49471	63286.3	27343.3
49472	62456.7	27045.6
49473	61627.3	26755.9
49474	60813.7	26467.4
49475	60024.3	26246.9
49476	59237.5	26031.6
49477	58450.7	25816.3
49478	57664.1	25601.2
49479	56893.4	25394.3
49480	56149.9	25200.2
49481	55419.5	25101.2
49482	54700.9	25002.8
49483	54020.8	24904.1
49484	53383.3	24810.9
49485	52746.1	24717.7
49486	52109.3	24626.4
49487	51521.6	24539.4
49488	50999.9	24454.8
49489	50478.2	24380.3
49490	49956.8	24316.2
49491	49435.3	24255.1
49492	48916.4	24169.3
49493	48420.7	24071.5
49494	47948.6	23982.2
49495	47506.6	23893.8
49496	47091.8	23805.4
49497	46679.6	23717
49498	46267.6	23628.6
49499	45846.1	23543.6
49500	45424.6	23468.2
49501	45016.6	23360
49502	44599.7	23241.8
49503	44176	23127.1
49504	43754.6	23014.8
49505	43338.9	22907.5
49506	42943.4	22800.2
49507	42562.4	22692
49508	42180.3	22587
49509	41812.6	22481.6
49510	41446.4	22374.5
49511	41081.4	22267.4
49512	40718.8	22160.3
49513	40370.1	22051.6
49514	40047.3	21941.2
49515	39742.7	21830.5
49516	39487.5	21721.5
49517	39243.2	21615.2
49518	39018.3	21508.8
49519	38796.3	21401.7
49520	38574.4	21299.2
49521	38352.6	21194.3
49522	38133.4	21090
49523	37941.9	20988
49524	37781.5	20888.3
49525	37619.5	20791.4
49526	37457.5	20696.8
49527	37269.4	20602.9
49528	37075.5	20511.6
49529	36901.6	20422.8
49530	36726.6	20334.1
49531	36536.9	20240.7
49532	36347.1	20156.6
49533	36157.4	20075.8
49534	35971	19994.6
49535	35792.9	19913.2
49536	35615.8	19833.3
49537	35445.7	19761.6
49538	35295.9	19692.9
49539	35161.1	19624.1
49540	35032.8	19556.9
49541	34907.7	19493.3
49542	34816.2	19432.2
49543	34724.7	19370
49544	34633.2	19309.4
49545	34542.1	19252.1
49546	34451	19190.2
49547	34359.8	19127.1
49548	34268.5	19061.2
49549	34177.3	18994.8
49550	34085.3	18929.7
49551	33993.3	18866
49552	33901.5	18803
49553	33809.2	18740.1
49554	33702.5	18678.3
49555	33579.3	18618.9
49556	33451.9	18560.5
49557	33324.4	18502.2
49558	33196.9	18439.6
49559	33071	18375
49560	32932.3	18311.7
49561	32775.1	18245.9
49562	32607.1	18180.1
49563	32429.3	18111.8
49564	32242.9	18030.3
49565	32055.8	17945.6
49566	31866.4	17860.8
49567	31673.1	17782.4
49568	31473.7	17700.4
49569	31266.5	17616.8
49570	31053.3	17538.6
49571	30824.3	17460.7
49572	30589.1	17382.8
49573	30353.7	17303.1
49574	30118.2	17222.6
49575	29883.9	17142.1
49576	29653	17063.1
49577	29421.8	16985.1
49578	29193.4	16922.4
49579	28964.3	16875.2
49580	28737.1	16827.9
49581	28516.1	16781.4
49582	28295.1	16736
49583	28074.4	16689.5
49584	27856.6	16643
49585	27648.2	16596.5
49586	27442.1	16550.5
49587	27238.2	16507.2
49588	27036.9	16465.3
49589	26837.2	16421.8
49590	26637.8	16378.9
49591	26438.4	16336
49592	26241.8	16284.2
49593	26045.2	16221.8
49594	25858.4	16159.3
49595	25675.2	16098.6
49596	25487.7	16034.2
49597	25298.1	15968.1
49598	25106.4	15901.5
49599	24914.1	15843.7
49600	24722.7	15788.1
49601	24535.2	15731.6
49602	24352	15674.5
49603	24170.7	15616.9
49604	24002.4	15558.1
49605	23845.4	15500.3
49606	23685.8	15444.9
49607	23533	15390.2
49608	23385.9	15336.3
49609	23249	15282.8
49610	23115.2	15229.5
49611	22984	15176
49612	22853	15122.4
49613	22722.1	15071.8
49614	22591.6	15013.8
49615	22465.9	14952.8
49616	22346.5	14893.3
49617	22230.8	14833.5
49618	22123	14776
49619	22015.8	14720.3
49620	21908.7	14659.1
49621	21801.6	14583.5
49622	21694.5	14507.8
49623	21587.3	14433.2
49624	21481.6	14358.8
49625	21382.5	14284.4
49626	21290.4	14210
49627	21207.8	14136.8
49628	21129.2	14063.8
49629	21051.1	13987.6
49630	20975.1	13909
49631	20901	13830.2
49632	20835	13751
49633	20769.2	13670.6
49634	20703.3	13590.3
49635	20637.7	13507.2
49636	20579	13423.7
49637	20529.3	13354.1
49638	20479.7	13308.5
49639	20432.5	13262.5
49640	20387.1	13216.8
49641	20345.1	13172.6
49642	20307.3	13129.1
49643	20272.6	13085.2
49644	20241.8	13044.4
49645	20193.9	13003.5
49646	20148.6	12960.7
49647	20104	12914.8
49648	20059.4	12869.6
49649	20014.7	12830.1
49650	19967.8	12791.1
49651	19911.1	12752
49652	19850.3	12714.3
49653	19787.4	12680.6
49654	19726.3	12649.5
49655	19668.2	12618.4
49656	19610.1	12571.4
49657	19550.7	12519.5
49658	19487.2	12467.2
49659	19423.9	12414.9
49660	19361.4	12363.7
49661	19297.9	12312.5
49662	19230.2	12261.1
49663	19163.3	12211.4
49664	19096.8	12158.9
49665	19022.8	12109
49666	18945.2	12062.5
49667	18864.5	12016
49668	18781.8	11969.2
49669	18697.2	11922
49670	18613	11875.6
49671	18529.9	11829
49672	18448.2	11795
49673	18372	11763.6
49674	18296.7	11732.4
49675	18220.2	11701.3
49676	18140.8	11671.3
49677	18061.3	11643.4
49678	17988	11616.7
49679	17920	11589.5
49680	17851.5	11562.3
49681	17785.5	11534.8
49682	17719.9	11504.1
49683	17653.9	11475
49684	17586.2	11449.3
49685	17523.3	11424.8
49686	17460.8	11400
49687	17395.8	11373.7
49688	17330	11348
49689	17264.2	11322.4
49690	17198.6	11296.7
49691	17134.8	11280.3
49692	17072.7	11268.9
49693	17004.8	11255
49694	16937.3	11237.8
49695	16870.4	11221
49696	16817.5	11203.8
49697	16766.8	11186.4
49698	16715.1	11168.5
49699	16661.9	11150.4
49700	16604.3	11130.7
49701	16546.4	11110.2
49702	16489.3	11089.4
49703	16433	11068
49704	16371.1	11033.2
49705	16309	10997.8
49706	16244.5	10960.8
49707	16170.3	10923.4
49708	16094.1	10885.3
49709	16016.2	10847.3
49710	15939.9	10808.7
49711	15865.8	10769
49712	15792.3	10729.4
49713	15720	10689.1
49714	15646.6	10646.8
49715	15571.9	10603.6
49716	15497.4	10562
49717	15423.4	10528.2
49718	15349.4	10494.9
49719	15276	10461.4
49720	15202.7	10428
49721	15129.5	10396.1
49722	15056.8	10366.3
49723	14984.7	10336.4
49724	14909.8	10307.3
49725	14835.4	10278.8
49726	14762.6	10250.7
49727	14691.2	10224
49728	14626.2	10198.2
49729	14561.5	10172.1
49730	14496.7	10143.6
49731	14425.3	10113.4
49732	14353	10084.2
49733	14280.8	10065.1
49734	14208.6	10046
49735	14136.7	10026.9
49736	14065	10007.6
49737	13993.4	9986.62
49738	13921.7	9965.21
49739	13849.4	9943.78
49740	13786	9921.7
49741	13723.3	9901.75
49742	13660.3	9879.79
49743	13597.5	9855.74
49744	13538.9	9831.27
49745	13479.4	9806.98
49746	13421.5	9783.62
49747	13363.7	9759.43
49748	13307.9	9735.5
49749	13253.7	9713.08
49750	13198.1	9690.54
49751	13142.2	9669.78
49752	13087	9648.58
49753	13036.6	9627.34
49754	12990.3	9606.01
49755	12944	9583.6
49756	12897.6	9559.97
49757	12853	9536.04
49758	12812.1	9516.06
49759	12771	9496.28
49760	12731.8	9476.5
49761	12691.5	9456.73
49762	12647.5	9437.01
49763	12602.5	9416.73
49764	12557.5	9395.24
49765	12512	9372.11
49766	12466.9	9348.36
49767	12423.1	9324.26
49768	12378.5	9304.27
49769	12334.1	9284.32
49770	12289.4	9264.37
49771	12242.7	9244.89
49772	12195.1	9226.11
49773	12147.5	9211.68
49774	12099.9	9200.57
49775	12054.8	9188.38
49776	12008.2	9176.28
49777	11959.6	9164.46
49778	11911.6	9152.84
49779	11864.3	9141.22
49780	11818.1	9129.57
49781	11772.4	9116.49
49782	11725.4	9101.87
49783	11678.4	9087.08
49784	11631.5	9071.07
49785	11584.6	9054.32
49786	11542	9038.28
49787	11498.1	9022.41
49788	11455.9	8993.74
49789	11415.8	8954.19
49790	11378.4	8913.61
49791	11342.4	8872.22
49792	11306.8	8833.31
49793	11270.9	8793.99
49794	11231.8	8753.9
49795	11190.1	8713.98
49796	11149.4	8675.03
49797	11108.8	8635.25
49798	11063.7	8595.7
49799	11018.6	8557.68
49800	10975.3	8520.84
49801	10931.6	8485.18
49802	10887.5	8449.1
49803	10843.2	8403.37
49804	10799	8355.73
49805	10757.5	8306.95
49806	10716	8257.96
49807	10675.9	8207.82
49808	10633.7	8158.14
49809	10588.9	8116.31
49810	10545.8	8109.11
49811	10504.5	8105.85
49812	10463.3	8102.78
49813	10421.2	8099.86
49814	10376	8097.74
49815	10335	8095.68
49816	10294.6	8096.71
49817	10254.1	8099.28
49818	10214.6	8102.37
49819	10178.8	8105.57
49820	10141.3	8108.76
49821	10104.6	8111.49
49822	10069.4	8113.62
49823	10035	8115.75
49824	10003.3	8117.87
49825	9971.6	8119.99
49826	9939.49	8120.42
49827	9907.61	8105.39
49828	9875.8	8090.62
49829	9843.61	8076.26
49830	9811.38	8056.72
49831	9780.76	8022.94
49832	9751.46	7993.23
49833	9726.09	7960.34
49834	9704.83	7923.69
49835	9686.73	7887.04
49836	9669.77	7849.36
49837	9654.15	7805.4
49838	9638.53	7759.51
49839	9626	7713.8
49840	9612.14	7667.38
49841	9597.97	7621.24
49842	9583.8	7576.34
49843	9568.31	7533.15
49844	9556	7497.79
49845	9544.29	7482.65
49846	9530.09	7467.48
49847	9514.53	7452.31
49848	9499.22	7438.46
49849	9484.18	7425.42
49850	9469.12	7412.37
49851	9455.48	7399.93
49852	9442.16	7399.41
49853	9428.95	7405.82
49854	9416.62	7412.23
49855	9404.75	7418.77
49856	9392.38	7427.14
49857	9379.97	7439.1
49858	9367.56	7452.21
49859	9355.15	7466.15
49860	9345.67	7479.64
49861	9337.45	7492.58
49862	9309.2	7489.2
49863	9281.31	7484.34
49864	9257.88	7480.24
49865	9235.8	7476.55
49866	9213.87	7472.5
49867	9191.54	7461.08
49868	9169.13	7452.92
49869	9146.82	7444.59
49870	9124.73	7437.53
49871	9102.7	7429.41
49872	9080.62	7422.98
49873	9058.66	7416.66
49874	9037.38	7410.52
49875	9016.71	7403.28
49876	8995.3	7395.27
49877	8972.54	7390.9
49878	8981.63	7386.55
49879	8995.81	7382.21
49880	9009.95	7376.62
49881	9024.04	7360.95
49882	9032.39	7345.16
49883	9040.81	7329.71
49884	9049.25	7314.26
49885	9058.1	7301.95
49886	9070.4	7290.5
49887	9083.34	7280.17
49888	9096.48	7270.41
49889	9109.9	7263.38
49890	9123.7	7256.68
49891	9137.5	7250.45
49892	9152.42	7244.19
49893	9167.55	7238.26
49894	9163.25	7232.67
49895	9148.12	7228.91
49896	9133.18	7229.81
49897	9118.31	7248.6
49898	9103.3	7267.34
49899	9079.83	7285.03
49900	9056.3	7302.59
49901	9033.82	7320.33
49902	9010.55	7337.26
49903	8986.94	7353.27
49904	8957.35	7371.15
49905	8923.63	7390.63
49906	8889.26	7406.93
49907	8854.9	7421.18
49908	8819.57	7434.4
49909	8782.25	7447.18
49910	8745.55	7457.42
49911	8708.97	7464.49
49912	8672.47	7453.51
49913	8636.37	7441.15
49914	8600.51	7428.23
49915	8564.66	7414.71
49916	8528.45	7401.19
49917	8495.51	7387.65
49918	8463.02	7374.13
49919	8430.13	7361.5
49920	8396.47	7350.75
49921	8361.89	7340.4
49922	8336.98	7329.94
49923	8319.91	7318.93
49924	8302.9	7308.14
49925	8286.14	7297.22
49926	8269.17	7286.37
49927	8253.05	7276.33
49928	8238.12	7266.26
49929	8230.61	7257.3
49930	8221.45	7249.42
49931	8208.34	7238.91
49932	8193.99	7226.82
49933	8179.64	7214.03
49934	8165.29	7200.87
49935	8150.95	7186.87
49936	8128.73	7173.4
49937	8104.09	7163.13
49938	8079.46	7152.61
49939	8056.33	7142.4
49940	8035.15	7132.61
49941	8013.98	7113.51
49942	7992.82	7092.64
49943	7974.79	7071.85
49944	7958.53	7051.63
49945	7943.07	7031.78
49946	7927.97	7012.08
49947	7912.78	6988.61
49948	7899.09	6965.74
49949	7885.4	6944.6
49950	7871.89	6919.44
49951	7858.77	6891.06
49952	7847.61	6862.69
49953	7836.37	6834.38
49954	7826.71	6804.61
49955	7815.1	6774.67
49956	7804.86	6744.51
49957	7796.82	6713.82
49958	7788.79	6683.14
49959	7780.55	6652.47
49960	7769.97	6627.1
49961	7758.3	6620.31
49962	7744.02	6613.5
49963	7728.38	6607.27
49964	7703.27	6601.23
49965	7678.09	6598.22
49966	7652.71	6524.56
49967	7627.16	6524
49968	7534.88	6523.81
49969	7507.37	6523.22
49970	7481.6	6522.16
49971	7454.74	6521.98
49972	7428.7	6518.61
49973	7404.87	6508.61
49974	7381.08	6498.85
49975	7356.78	6489.19
49976	7330.08	6481.13
49977	7304.89	6472.12
49978	7283.59	6458.79
49979	7263.3	6437.99
49980	7240.65	6416.78
49981	7217.18	6395.59
49982	7193.69	6374.67
49983	7171.02	6353.16
49984	7150.67	6327.42
49985	7136.17	6300.42
49986	7122.13	6277.38
49987	7108.26	6254.84
49988	7096.67	6232.34
49989	7088.5	6209.41
49990	7079.21	6186.27
49991	7069.99	6163.3
49992	7061.02	6154.54
49993	7055.33	6156.86
49994	7049.42	6159.48
49995	7042.85	6162.66
49996	7036.68	6164.6
49997	7033.23	6165.68
49998	7030.59	6167.66
[truncated: 2,001 more rows]

## Sheet: 1D
Mass	Rituximab+AlfC WT	Rituximab only	Rituximab + AlfC E274A
48000	29092.2	42665.2	20853.2
48001	28699	42514.7	20606.2
48002	28306.8	42364.5	20332.3
48003	27910.5	42218	20020.4
48004	27514.5	42080.9	19732
48005	27118.7	41945.6	19454
48006	26726.3	41754.8	19315.5
48007	26337.3	41555.2	19223.9
48008	25948.6	41352.8	19130.5
48009	25562.8	41150.4	19038
48010	25176	40939.1	18948.3
48011	24959.6	40813.9	18858.6
48012	24952.4	40716.8	18818
48013	24912.8	40622.9	18813.3
48014	24933	40529	18806.5
48015	24996.5	40538.8	18794.3
48016	25082.7	40664.6	18783.4
48017	25173.4	40790.1	18773.5
48018	25265.7	40917.5	18763.6
48019	25356	41049.4	18753.6
48020	25438.4	41181.2	18747.4
48021	25520.4	41312.6	18747
48022	25600.5	41446.8	18745.5
48023	25683.1	41582.8	18752.6
48024	25761.3	41744.4	18761.2
48025	25835.9	41911.5	18768.5
48026	25908.9	42078.5	18775.9
48027	25978.5	42249.1	18783.2
48028	26051.2	42454.2	18806.1
48029	26188.7	42705	18888.6
48030	26334.4	42988.1	18980.8
48031	26480.2	43326.9	19083.8
48032	26626.1	43666.8	19340.7
48033	26772	44006.6	19606.9
48034	26920.8	44346.4	19872
48035	27069.6	44686.4	20138.3
48036	27218.4	45026.8	20414.7
48037	27073.1	45079.4	20693.4
48038	27174.6	45011.7	21006.5
48039	27321.6	44942.1	21025.1
48040	27457	44875.4	21043.6
48041	27596.5	44814.1	21064.8
48042	27736.1	44755	21086.8
48043	27911.5	44704.5	21108.7
48044	28124.8	44659.9	21130.5
48045	28332.3	44652.9	21277.9
48046	28532.7	44645.9	21420.9
48047	28723.3	44640.9	21585.5
48048	28928.5	44682.7	21759.6
48049	29163	44693.4	21937.8
48050	29400.9	44689.3	22106
48051	29638.6	44686.2	22273.7
48052	29876.8	44693.7	22443
48053	30115.7	44698	22612.6
48054	30355.8	44702.2	22778.7
48055	30596.5	44706.9	22944.7
48056	30837.2	44711.2	23116.8
48057	31077.5	44716.9	23286.4
48058	31317.9	44726.5	23472.1
48059	31588	44736.5	23665.8
48060	31860.7	44745.7	23863.1
48061	32120.4	44754.6	24061.4
48062	32116.1	44457.8	24279.2
48063	32111.6	44114.5	24496.7
48064	32107.2	43789.6	24653
48065	32101.8	43464.4	24598.7
48066	32096.4	43136.2	24544.7
48067	32092.6	42805.8	24484.8
48068	32042.7	42774.1	24424.1
48069	31971	42768.8	24363.5
48070	31877.6	42763.4	24300.9
48071	31784.9	42758.1	24194.4
48072	31692	42783.9	24076.2
48073	31603.6	42916.8	24016
48074	31514.3	43020.5	23974.2
48075	31425.4	43240.4	23936.3
48076	31395.7	43542.4	23904.2
48077	31380.5	43838.9	23873.1
48078	31365.3	44083.5	23843.8
48079	31349.1	44323.3	23814.9
48080	31332.7	44573.9	23786
48081	31317.8	44828.6	23757.4
48082	31302.6	45083.3	23691.7
48083	31282.5	45338.1	23625.2
48084	31467.8	45591.9	23586.3
48085	31662.7	45847.1	23668.9
48086	31858.2	46102.3	23751.6
48087	32057.8	46359.2	23834.3
48088	32285.3	46617.5	23917
48089	32519	46875.6	23999.8
48090	32752.7	47134.7	24083.1
48091	32986.3	47392.6	24162.7
48092	33222.6	47655.6	24239.4
48093	33460.1	47919.6	24312.6
48094	33698.2	48184.8	24385.9
48095	33533.6	48436.7	24458.8
48096	33361.9	48302.2	24487.7
48097	33278.8	47959.5	24313.2
48098	33209.7	47617.1	24172.5
48099	33137.9	47283.2	24004.6
48100	33076.9	47056	23838.6
48101	33017.5	46833.8	23674.3
48102	32958.5	46620.3	23510.1
48103	32900.4	46407.5	23345.8
48104	32842.2	46193.2	23179.8
48105	32784	46018.5	23013.5
48106	32725.9	45859.6	22847.3
48107	32666.3	45701	22681.2
48108	32607.2	45543.1	22515
48109	32548.7	45395	22344.9
48110	32491.3	45276.8	22181.7
48111	32442.2	45160.3	22056.5
48112	32570.4	45043.7	21937.5
48113	32736	44925.4	21818.6
48114	32901.6	44806.6	21699.6
48115	33071.9	44687.5	21580.6
48116	33288.4	44564.7	21466.8
48117	33504.6	44428.6	21356.7
48118	33730.9	44292.4	21367.7
48119	33956	44157.8	21431.5
48120	34180.7	44022.9	21495.2
48121	34406.6	43888	21560
48122	34632.4	43752.7	21805.7
48123	34858.2	43620.8	22103
48124	35088.9	43815.5	22403
48125	35320	44215	22706.7
48126	35551.5	43822.5	23012.9
48127	35782.1	43401.8	23317.7
48128	35912.7	42984	23624
48129	35820.1	42569.2	23829.4
48130	35727.6	42154.3	23873.2
48131	35635.1	41814	23917.1
48132	35541.9	41567.7	23961
48133	35446.5	41408.9	24014.3
48134	35349.7	41255.9	24134
48135	35253	41110.2	24264.9
48136	35154.6	40966.9	24395.8
48137	35117.3	40821.8	24529
48138	35110.6	40687.2	24667.8
48139	35104.2	40558.8	24809.4
48140	35095.4	40429.6	24952.3
48141	35083.6	40304.2	25095.1
48142	35087.1	40183.1	25238.9
48143	35091.1	40062.6	25371.6
48144	35095.3	39941.4	25395.2
48145	35099	39818.5	25418.7
48146	35102.4	39634.6	25440.3
48147	35108.3	39403.4	25464.5
48148	35115.5	39926.9	25488.9
48149	35047.3	40620.6	25513.6
48150	35034.2	41315.1	25539.2
48151	35192.9	41840.8	25563.9
48152	35352.9	41870.9	25735.8
48153	35313.8	41901.2	25927.6
48154	35179.1	41931.4	25914.8
48155	35035.5	41959.8	25788.1
48156	34891.8	41984.6	25661.5
48157	34745.5	42009.5	25538.5
48158	34599.1	42042.7	25417.5
48159	34452.7	42076.4	25364.3
48160	34300.9	42109.1	25373.2
48161	34146.2	42142	25382
48162	33993.4	42175.8	25390.7
48163	33841.8	42209.7	25443.3
48164	33690.2	42243.6	25533.8
48165	33541.8	42321.9	25624.3
48166	33396.9	42424	25690.6
48167	33295.2	42145.3	25737.2
48168	33259.3	41737.8	25777.2
48169	33233.1	41494.5	25814.8
48170	33195.4	41850.9	25865.3
48171	33150.2	42404.3	25928
48172	33103.4	43007.1	25995.8
48173	33056.6	43603.2	26064.9
48174	33009.2	44196	26136.9
48175	32961.4	44787.3	26220.1
48176	32913.8	45377.8	26303.2
48177	32866.3	45968.3	26383.8
48178	32818.7	46561.4	26465.7
48179	32772.6	47153.7	26556.9
48180	32721.7	47743.2	26660.6
48181	32694.3	48333.3	26763.4
48182	32822.8	48926.6	26854.8
48183	33135.9	49523.4	26944.2
48184	33449.1	50140.3	27033.7
48185	33759.7	50757.3	27120
48186	34073.9	51374.8	27205
48187	34467.2	51993.8	27289.9
48188	34859.6	52653.2	27374.9
48189	35251.5	53334.5	27479.4
48190	35640.8	53410.6	27647.4
48191	35971.4	53279.9	27815.4
48192	36048	53189.6	27858.2
48193	36114.7	53096	27746.2
48194	36181.3	53002.3	27634.3
48195	36248.3	52908.6	27522.5
48196	36314.4	52814.9	27410.3
48197	36372.3	52720	27310.3
48198	36407.1	52624.3	27233.5
48199	36441	52528.7	27156.1
48200	36474.8	52436.6	27076.1
48201	36504.6	52621.4	26998.6
48202	36528.5	52811.7	26920.9
48203	36553.4	53029.8	26842.4
48204	36578.8	53389.1	26763.9
48205	36347.4	53742.2	26683.5
48206	35968.3	53854.3	26601.6
48207	35588.9	53848.4	26410.8
48208	35207.1	53896.8	26086.5
48209	34837.6	53944.8	25767.4
48210	34469.6	53916.4	25448.6
48211	34104.1	53844.3	25130.1
48212	33743.3	53772.2	24928.8
48213	33386.2	53702.5	24853.9
48214	33060	53633.4	24752.6
48215	32737	53563.6	24626.8
48216	32403.7	53494.8	24497.2
48217	31984.6	53424.8	24367.1
48218	31568.8	53356	24236.5
48219	31152.3	53292.7	24105.8
48220	30734.1	53233.6	23974.9
48221	30362.1	53174.4	23844.9
48222	30331.4	53115.2	23853.9
48223	30301	53056.1	23909.2
48224	30275.8	53006.7	23965
48225	30306.8	52987.8	24018
48226	30526.6	52969.3	24106
48227	30746.4	53046.6	24238.8
48228	30971.5	53204.6	24385.3
48229	31205.8	53403.8	24543.4
48230	31431.6	53602.8	24687.6
48231	31668	53801.7	24830
48232	32004.6	54000.6	25068.4
48233	32341.2	54198.9	25306.3
48234	32677.7	54395.1	25543.1
48235	33013.2	54591	25780.4
48236	33348.5	54786.6	26018.6
48237	33683.9	54982.6	26256
48238	34019.4	55175.4	26493.1
48239	34356.1	55367.2	26730.9
48240	34698	55560.1	26968.6
48241	35043.1	55757	27206.7
48242	35416.7	55956.3	27443.4
48243	35829.8	56155.8	27679.7
48244	36242.8	56367.9	27936.5
48245	36653.1	56645.5	28257.7
48246	37062	56920.7	28579.1
48247	37508.3	57172.7	28899.5
48248	37864.8	57013.5	29219.8
48249	37494.4	56891.5	29530.4
48250	37156.5	56805.3	29551.5
48251	36818.7	56724.7	29584.5
48252	36481	56644.1	29615.7
48253	36144.8	56564.1	29647.9
48254	35810.6	56484.3	29683.6
48255	35401.1	56376.4	29718.6
48256	34571.3	56037.4	29583.4
48257	33741.6	55936.1	29335
48258	32910	55832.6	29086
48259	32075.8	55729.2	28838.2
48260	31240.6	55625.9	28620.9
48261	30405.1	55540.3	28419
48262	29569.6	55486	28217.1
48263	28734.1	55435.6	28045.5
48264	27899.7	55387.4	27877.1
48265	27230.8	55340.1	27708.4
48266	26602.5	55296	27535.5
48267	25974.4	55293.6	27362.7
48268	25347.2	55282.5	27264.5
48269	25482	55260.4	27257.4
48270	25616.3	55238.9	27249.3
48271	25652.1	55218.3	27239
48272	25687.9	55199.3	27228.8
48273	25723.6	55180.4	27218.6
48274	25759.3	55161.4	27208.3
48275	25793.4	55142.5	27198
48276	25826.7	55123.4	27188.2
48277	25850	55103.4	27131.8
48278	25870.8	55081.4	27052
48279	25891.1	55056.8	26972.3
48280	25888.4	55032.2	26903.5
48281	26182.7	55010.1	26859.2
48282	26531.8	54988.2	26815.4
48283	26881	54893	26780.4
48284	27252.1	54800.9	26745.8
48285	27623.2	54722.4	26714.2
48286	28034.2	54645.1	26683.6
48287	28483.4	54567	26653.5
48288	28931.9	54497.6	26679.6
48289	29380.5	54432.6	26758.5
48290	29573.2	54332.3	26837.5
48291	29886.4	54293.6	26920.2
48292	30347.2	54263.2	27013.8
48293	30808	54233.2	27108.5
48294	31268.7	54219.6	27204.8
48295	31729.5	54232.7	27330.5
48296	32200.3	54244.1	27504.4
48297	32671.5	54254.5	27678.3
48298	33143	54265.3	27852
48299	33613.8	54311	28025.6
48300	34085.8	54399.3	28203.3
48301	34619	54484.6	28381.3
48302	35146.2	54566.8	28563.6
48303	35501.7	54653.3	28729.6
48304	35858.5	54703.7	28895.5
48305	36215.3	54478.6	29023.8
48306	36447.3	54314.6	29003.6
48307	36468.7	53955.1	28982.6
48308	36490.5	53554.8	28684.9
48309	36512.1	53159.5	28332.9
48310	36416.4	52768.6	27980.4
48311	36224.5	52383.2	27627.9
48312	35960.3	52002.4	27288
48313	35700.6	51664.7	26949.9
48314	35478.3	51593.1	26610.4
48315	35259.2	51524.1	26279
48316	35040.2	51459.4	25946.4
48317	34821.3	51393.5	25603.1
48318	34602.4	51331.4	25259.9
48319	34563.6	51279.9	25030.1
48320	34538.8	51248.5	24926.9
48321	34514.5	51214.5	24823.7
48322	34490.4	51178.4	24719.6
48323	34466.2	51138.7	24613
48324	34441.8	51101.6	24520.2
48325	34417.6	51062.4	24630.9
48326	34391.4	51020.8	24759.5
48327	34376.4	50973.8	24887.8
48328	34366.8	50918.7	25015.6
48329	34357.2	50863.8	25143.3
48330	34347.6	50809.5	25271
48331	34338.1	50770	25398.6
48332	34327.9	50698.3	25549.1
48333	34366.6	50626.6	25700
48334	34418.6	50555.2	25850.8
48335	34475.3	50484.1	26001.6
48336	34532.1	50412.9	26150.9
48337	34588.6	50450.1	26278.2
48338	34644.9	50566	26406.7
48339	34700.6	50681.6	26535.3
48340	34753.8	50797.2	26663.9
48341	34807	50912.5	26796.5
48342	34860.3	51027.3	26948.9
48343	34947.3	51145.8	27101
48344	35065.1	51264.8	27278
48345	35181.6	51421.4	27442.8
48346	35356.7	51662.8	27498.9
48347	35458.9	51907.3	27571.4
48348	35563.2	52236	27682.7
48349	35657.8	52573.8	27791.7
48350	35769.5	52812.4	27900.8
48351	35885.6	52875.8	28009.8
48352	36001.8	52980.8	28118.9
48353	36117.5	53106.4	28228.7
48354	36233.2	53250.5	28338.4
48355	36348.4	53393.8	28377.6
48356	36388.4	53539.6	28334.2
48357	36349.2	53686.3	28293.2
48358	36309.2	53836.6	28252.6
48359	36269.2	54010.6	28211.8
48360	36227.8	54189	28170.8
48361	35941.9	54368.6	28130
48362	35613.5	54549.6	28089.2
48363	35338.7	54730.5	27938.6
48364	35063.5	54910.7	27605.9
48365	34789.3	54898	27276.4
48366	34513.7	54531.6	26946.7
48367	34238.2	54173.6	26686.9
48368	33964.3	53819.2	26500.2
48369	33690.8	53468.4	26312.8
48370	33433.1	53185.5	26125.1
48371	33206.8	52910.4	25937.8
48372	32980.8	52634.2	25751.2
48373	32754.7	52357.9	25560.2
48374	32527.4	52081.5	25434.2
48375	32298.2	51804.8	25422.9
48376	32069.8	51528.9	25422.3
48377	31841.8	51255.6	25421.9
48378	31614.4	50984.3	25420.6
48379	31387.2	50681.1	25420.2
48380	31231.3	50376	25419.8
48381	31085.4	50071.9	25419.5
48382	30945.9	49767.9	25428.6
48383	30806.5	49462.8	25485
48384	30667.5	49157.1	25542.3
48385	30675.6	48848.6	25595.6
48386	30910.5	48535.9	25649
48387	31145.6	48211.5	25713.7
48388	31380.7	48286.5	25780.5
48389	31610.4	48412.4	25847.2
48390	31834.5	48548.9	25913.8
48391	32059.6	48684.7	25976.5
48392	32287.4	48835.5	26037.7
48393	32515.2	49029.3	26099.2
48394	32746.4	49211.3	26187
48395	33003.3	49217.5	26307.9
48396	33296	49177.8	26428.1
48397	33589.6	49141.5	26548.5
48398	33807.3	49110.9	26668.5
48399	33992.6	49080.7	26770.6
48400	34139.5	49046.5	26661.9
48401	34319.7	49012.2	26553.1
48402	34501.3	48978.3	26482.2
48403	34682.9	48944.3	26487.8
48404	34864.6	48951.6	26445.1
48405	35046.6	49038.6	26372.7
48406	35229.6	49026.8	26296.8
48407	35412.4	49000.9	26220.9
48408	35591.8	48978.9	26145
48409	35552.1	49055	26069.2
48410	35294.6	48891	25993.4
48411	35037	48597	25918.6
48412	34769.9	48304.8	25751.4
48413	34539.7	48012.9	25432
48414	34313.1	47723.7	25230.4
48415	34087	47439.1	25028.8
48416	33860.7	47154.5	24827.1
48417	33631.3	46871.7	24625.5
48418	33399	46589.2	24424.1
48419	33166.6	46288.9	24263.8
48420	32934.5	45995.4	24113.9
48421	32704.6	45707	23973.2
48422	32475.5	45418.1	23832.3
48423	32246.3	45126.8	23690
48424	32017.2	44835	23545.9
48425	31788	44543.5	23401.6
48426	31558.8	44256	23247.3
48427	31329.4	44032.6	23093.1
48428	31101.3	43861	22939.5
48429	30970.5	43682.8	22986.7
48430	31028.5	43499.3	23039.2
48431	31086.4	43437.9	23091.6
48432	31145	43835.7	23144
48433	31204.2	44233.5	23196.4
48434	31263.6	44631.2	23253.3
48435	31323.1	45029.4	23306.4
48436	31398.5	45427.3	23356.2
48437	31479.7	45829.6	23433.5
48438	31573.5	46123.3	23532.9
48439	31740.1	46271.9	23632.3
48440	31939.1	46447.6	23731.4
48441	32137.7	46687.1	23874
48442	32313	47020	23971.7
48443	32413.6	47468.6	24017.8
48444	32541.6	47920.3	24112.6
48445	32687	48372.1	24206.7
48446	32830.4	48823.8	24301
48447	32972.8	49278.4	24395.2
48448	33112.7	49734.2	24489.5
48449	33249.6	50194.6	24603.8
48450	33389.9	50643.3	24783
48451	33610.8	51105.7	24962.1
48452	33834	51629.7	25141.3
48453	34057.3	52159.9	25320.9
48454	34280.5	52693.6	25499.5
48455	34434	52885	25677.9
48456	34571.8	52752.5	25855.3
48457	34709.5	52620.3	26022.6
48458	34604.8	52488.2	26175.7
48459	34402	52356.1	26330.5
48460	34198.9	52223.9	26340.3
48461	33995.2	52091.8	26144.1
48462	33791.3	51958.2	25949.3
48463	33587.2	51730	25755.4
48464	33382.5	51490	25561.9
48465	33176	51249.8	25368.5
48466	32968.7	51026	25178.4
48467	32761.3	50954.8	24995.6
48468	32553.3	50857.8	24813.7
48469	32339.4	50760.8	24632.2
48470	32121.7	50660.9	24454
48471	31904.1	50562.5	24276.4
48472	31686.7	50464.1	24098.8
48473	31469.2	50362.9	23921.3
48474	31252.2	50304.9	23754
48475	31032.2	50272.6	23595
48476	30811.6	50240.6	23436
48477	30590.5	50208.6	23277.2
48478	30369.4	50178.3	23117.4
48479	30175.2	50149	23118.3
48480	30006.7	50121.7	23185.4
48481	29838.5	50095.7	23252.4
48482	29670.8	49957.9	23318
48483	29503	49767.4	23383
48484	29426.2	49596.2	23447.3
48485	29280.1	49462.2	23396.4
48486	29180.3	49369.6	23329.7
48487	29080.1	49239.6	23304.9
48488	29008.8	49027.9	23286.3
48489	28971.2	48805.5	23258.2
48490	28933.6	48585.7	23228.6
48491	28896	48379.2	23198.8
48492	28858.5	48188.2	23167.8
48493	28821	47997.4	23136.1
48494	28783.2	47806.7	23104.9
48495	28745.5	47617.9	23075.1
48496	28707.6	47427	23045.4
48497	28669.8	47219.2	23017.6
48498	28632	47092.1	22974.1
48499	28595.7	47040.5	22910.4
48500	28562	46993.3	22861.9
48501	28528.2	46946	22870.2
48502	28493.4	46898.3	22876.9
48503	28459.7	46850.7	22883.4
48504	28443.7	46799.5	22898.9
48505	28471.7	46745.7	22926.1
48506	28501.2	46602.3	22646.3
48507	28530.8	46210	22366.6
48508	28578.3	45819.7	22090.1
48509	28512.3	45430.3	21816.8
48510	28368.7	45043.3	21581.7
48511	28225	44661.4	21346.5
48512	28081.3	44249.5	21111.2
48513	27940.4	43763.7	20885.1
48514	27800.2	43276.2	20663.3
48515	27660	42989.9	20440.9
48516	27519.8	42972.7	20219
48517	27379.7	42955.8	19997.3
48518	27183.2	42939.7	19775.2
48519	26969.5	42923.6	19554.3
48520	26799.3	42907.4	19501.3
48521	26598.9	42891.7	19594.1
48522	26404.3	42800.3	19687
48523	26209.2	42698.6	19751.4
48524	26253.2	42594.4	19779.2
48525	26357.5	42489.7	19793.6
48526	26461.8	42427.4	19857.6
48527	26600.9	42390.6	19921.4
48528	26743.6	42484.7	19987
48529	26885.9	42623.4	20053.5
48530	27043.3	42772.8	20122.4
48531	27202.8	42945.1	20195.5
48532	27348	43115.3	20269.3
48533	27491.6	43285.3	20338.9
48534	27635.3	43455.1	20394.4
48535	27778.9	43624.2	20449.6
48536	27924.6	43788	20503.5
48537	28071.1	43948.5	20574.2
48538	28216.5	44102.1	20648.6
48539	28361.6	44259.2	20715.8
48540	28508.8	44417.3	20782.9
48541	28656.3	44575.5	20785.2
48542	28804.7	44736.6	20781.1
48543	28949.8	44912.4	20776.5
48544	29094.7	45090.1	20769.7
48545	29235.4	45267.4	20762.3
48546	29380.5	45448.1	20754.9
48547	29525.5	45628.8	20747.3
48548	29654.8	45513.5	20791
48549	29485.6	45338.6	20858.8
48550	29316	45187.2	20941.7
48551	29143	45039.1	21012.7
48552	28968.4	44940.5	20869.4
48553	28808.7	44856	20728
48554	28656.5	44765.3	20586.5
48555	28511.5	44674.6	20445.1
48556	28364.3	44583.8	20303.7
48557	28368	44491.9	20161
48558	28355.8	44374.8	20014.3
48559	28343.5	44152.2	19868.1
48560	28330.7	43930.2	19742.7
48561	28287.7	43705.9	19608.8
48562	28259	43470.5	19446.5
48563	28230.5	43220.1	19260.2
48564	28203.4	42978.3	19076.7
48565	28178.8	42775.3	18898.5
48566	28092.5	42607.8	18724.6
48567	28006.2	42355.7	18532.6
48568	27919.8	42085.1	18462.5
48569	27833.1	41832.9	18411.4
48570	27756.2	41632.8	18417.3
48571	27684.2	41432.7	18441
48572	27615	41232.4	18464.2
48573	27548.6	41004.4	18487.5
48574	27468.7	40770.6	18510.8
48575	27384.2	40536.7	18534.2
48576	27299.6	40302.9	18557.4
48577	27218	40069.2	18580.8
48578	27136.2	39836	18604.3
48579	27054.5	39607.3	18627.7
48580	26982.1	39381.4	18651.5
48581	26918.7	39155.4	18680.5
48582	26868.5	38930.9	18712.2
48583	26831.4	38714.4	18754.7
48584	26818.2	38509.3	18812.6
48585	26805.2	38331.6	18884.2
48586	26793.8	38155.8	18963.2
48587	26775.7	38032.9	19042.8
48588	26760.2	38016.9	19123.7
48589	26744.8	38024.8	19207.8
48590	26729.4	38055.1	19305.4
48591	26632.1	38097.1	19414
48592	26439.8	38142.7	19521.8
48593	26227.7	38188	19630.4
48594	26012	38240.5	19739.5
48595	25792.8	38291.3	19849
48596	25573.4	38507.1	19748.6
48597	25352.9	38696.5	19643.1
48598	25133.8	38850.1	19582.3
48599	24914.7	38871.5	19463.6
48600	24683.2	38822.7	19337
48601	24448	38773.6	19210.2
48602	24209	38724.4	19083.2
48603	23969.3	38675.3	18957.1
48604	23734.8	38624.1	18860
48605	23504.8	38584.7	18889.7
48606	23385.7	38548.8	18951.7
48607	23303.1	38569.3	19013
48608	23224.2	38817.7	19076.8
48609	23159.5	39000.1	19142.8
48610	23099.9	39171.3	19207.9
48611	23031.2	39345.1	19273.9
48612	22959.5	39519	19337
48613	22886.2	39692.8	19394.3
48614	22824.2	39866.7	19451.5
48615	22780.5	40051.4	19469.5
48616	22736.3	40250.2	19491.4
48617	22691.8	40449.3	19529.2
48618	22635.4	40648.4	19566.5
48619	22587	40844.3	19603.7
48620	22538.9	41037.9	19642.1
48621	22491.5	41241.4	19702.1
48622	22517.2	41449.4	19761.4
48623	22660.2	41657.7	19819.5
48624	22808.3	41832.1	19876.3
48625	22960.4	41907.9	19913.1
48626	23112.6	41978.9	19914.1
48627	23264.9	42050.7	19913.5
48628	23412.7	42123.7	19903.8
48629	23555.7	42201	19894.5
48630	23711.4	42265	19883.1
48631	23877.9	42326.6	19869.6
48632	24019.7	42392	19854.5
48633	24112.6	42409.3	19838.8
48634	24204.4	42185.1	19822.2
48635	24198.7	41842.9	19790.8
48636	24125.8	41500.9	19675.1
48637	24052.8	41170.6	19509.1
48638	23980.3	40850.3	19363
48639	23909.7	40530.2	19217.3
48640	23866.5	40210.3	19071.5
48641	23837.8	39891.1	18926.2
48642	23810.1	39572	18779.4
48643	23783.7	39252.8	18633.7
48644	23745.5	38933.8	18499
48645	23690.3	38614.7	18372
48646	23640.4	38400	18247
48647	23592.3	38326.4	18147.5
48648	23541.2	38252.9	18052.5
48649	23485.3	38236.1	17958.1
48650	23429.5	38222.4	17863.2
48651	23373.8	38228.1	17768.2
48652	23318.6	38259.7	17673.2
48653	23267.6	38291.3	17574.8
48654	23221.4	38321.1	17489.1
48655	23139.9	38351	17410.3
48656	22984.4	38381.1	17348
48657	22841.9	38454.5	17298.3
48658	22699.5	38547.9	17248.5
48659	22559.6	38640.2	17198.1
48660	22395	38732.4	17149.3
48661	22245	38812.3	17099.7
48662	22103.7	38872.6	17050
48663	21962.4	38889	17000.6
48664	21821	38884.1	16918.2
48665	21680.5	38879.3	16819.3
48666	21540.3	38874.4	16720.1
48667	21401.5	38892.3	16623.5
48668	21269.2	38928.9	16544.7
48669	21137.1	38965.3	16465.8
48670	21006.3	39001.7	16377.5
48671	20879.3	39038.4	16276.4
48672	20752.2	38879	16188.9
48673	20719.5	38669.1	16100.9
48674	20734.2	38465.1	16024.6
48675	20696.7	38266.2	15946.2
48676	20655.1	38069.1	15862.1
48677	20615.3	37876.5	15788.6
48678	20578	37685.3	15716.6
48679	20542.6	37568.2	15637.1
48680	20507.8	37458.1	15558.5
48681	20472.9	37387	15480.7
48682	20439.3	37349.2	15405
48683	20469.3	37315.4	15358.6
48684	20511.8	37282.7	15331.7
48685	20557.6	37253.8	15311
48686	20628.1	37224.8	15289.2
48687	20701.3	37196	15273.9
48688	20774.5	37167.7	15260.6
48689	20840.9	37137.5	15246.7
48690	20874.9	37107	15232.3
48691	20908.7	37076.5	15218
48692	20947.5	37072.8	15219.8
48693	21005	37094.7	15226.4
48694	21063.6	37145.9	15233
48695	21122.4	37198.3	15254
48696	21174	37251.4	15283.7
48697	21189.4	37260.4	15313.2
48698	21209.9	37218.4	15342
48699	21199	37180	15373.4
48700	21089.5	37142	15409
48701	20977.5	37109.1	15441.5
48702	20869.2	37079.6	15438.2
48703	20761.6	36953.8	15412.7
48704	20675.2	36832.3	15378.3
48705	20584.4	36714.5	15359.1
48706	20490.5	36612.4	15343.7
48707	20398.7	36473.8	15335.8
48708	20315.2	36305.7	15319.2
48709	20231.7	36124.1	15297.7
48710	20148.2	35928.8	15269.2
48711	20064.7	35663.4	15242.2
48712	19981.2	35365.4	15215.2
48713	19927	35076.3	15192.9
48714	19880.7	34791.1	15171.5
48715	19789.8	34512.6	15150.1
48716	19740.8	34237.2	15128.6
48717	19692.7	33962.7	15077
48718	19644.6	33688.6	14967.9
48719	19606.9	33418.5	14874.7
48720	19578.4	33179.9	14783.5
48721	19546.8	32941.6	14723.7
48722	19512.3	32703.4	14666.5
48723	19484.5	32540.8	14610.8
48724	19459.6	32412.4	14557
48725	19434.6	32302.8	14511.8
48726	19409.6	32218.4	14468.8
48727	19384.6	32134	14425.2
48728	19357.5	32117.9	14384.3
48729	19331.4	32137.3	14345
48730	19297.8	32169.2	14305.4
48731	19265.8	32160	14272.6
48732	19232.7	32127	14252.4
48733	19199.3	32083.5	14232.9
48734	19175.5	32039.8	14213.4
48735	19158.9	31997.8	14182.3
48736	19143.4	31956.3	14144.9
48737	19131.2	31910.2	14107.6
48738	19118.1	31886.4	14071.8
48739	19106.8	31848.2	14037.1
48740	19055	31845.5	14002.5
48741	18925	31842.9	13967.9
48742	18800.6	31840.6	13933.2
48743	18677.3	31838.4	13892.9
48744	18642.5	31836.1	13847.5
48745	18626.4	31817.1	13806.3
48746	18618.3	31771.6	13779.9
48747	18621.3	31733.7	13758.8
48748	18622.5	31689.2	13737.9
48749	18632.4	31625.1	13716.9
48750	18652.4	31570.5	13695.3
48751	18671.9	31557.6	13675.7
48752	18690.9	31544.8	13658.6
48753	18710.9	31532.1	13644.7
48754	18737.3	31516.5	13644.6
48755	18764.2	31438	13672.2
48756	18791.1	31377.7	13670.2
48757	18821.7	31323.1	13656.5
48758	18853	31268.6	13643.1
48759	18829.9	31206.5	13629.9
48760	18731.9	31240.4	13594.2
48761	18645.7	31199.6	13553.5
48762	18580.5	31160.4	13512
48763	18522.1	31121.4	13472.8
48764	18465.4	31082.4	13449.7
48765	18411	31041.5	13437
48766	18352.2	31044.6	13420.4
48767	18291.1	31064.1	13401.6
48768	18241.8	31082.2	13383
48769	18193	31102.6	13364.4
48770	18145.5	31127	13346.2
48771	18098.3	31151	13328.9
48772	18051.5	31173.1	13311.7
48773	18003.2	31191.7	13294.2
48774	17967.5	31213.3	13276.7
48775	17925.5	31231.7	13260
48776	17880.6	31249.2	13243.6
48777	17837	31269.5	13226.4
48778	17795.6	31279.1	13191.8
48779	17754.1	31212.1	13134.8
48780	17712.5	31148.5	13082
48781	17671.1	31093.9	13033.8
48782	17626.5	31067.6	12985.5
48783	17573.7	31041.3	12941.5
48784	17516.5	31015.3	12900.9
48785	17445.8	30995.2	12855.4
48786	17362.9	30982.2	12797.1
48787	17246.6	30922.5	12746.2
48788	17141.5	30860.4	12647
48789	17039.3	30805.2	12573.5
48790	16939.3	30710.9	12491.8
48791	16847.5	30616.3	12404.6
48792	16746.4	30521.7	12320.7
48793	16632.5	30432.4	12242.5
48794	16519.3	30372.7	12160.9
48795	16408.6	30322	12078.7
48796	16380.3	30270.3	11996.4
48797	16382.3	30216	11909.9
48798	16388.9	30157.1	11834.4
48799	16399.4	30095.6	11793.3
48800	16409.9	30032.8	11751.5
48801	16422.2	29968.7	11708.4
48802	16439.1	29897.3	11677.9
48803	16455	29822.9	11665.5
48804	16472.4	29754.1	11664.2
48805	16499.6	29686	11663
48806	16539.9	29646.3	11661.7
48807	16585.6	29629.8	11660.4
48808	16630.5	29613.4	11658.9
48809	16677.8	29597.9	11656
48810	16733.7	29585.9	11651.2
48811	16794.8	29576.5	11647.3
48812	16856.5	29570.3	11646.2
48813	16918.1	29581	11645.3
48814	16979.6	29591.8	11624.8
48815	17045.5	29610.7	11603.5
48816	17013.4	29635.4	11582.1
48817	16949.8	29655.9	11548.9
48818	16886.2	29647.6	11496.6
48819	16822.4	29572.5	11444.3
48820	16758.7	29498.1	11391.9
48821	16694.9	29425.5	11339
48822	16631.1	29344.4	11314.7
48823	16568.8	29253.7	11307
48824	16509.2	29163	11300.3
48825	16453.3	29072.3	11294.9
48826	16406.6	28981.7	11300.5
48827	16362.9	28891.8	11298.5
48828	16316	28762.2	11240.8
48829	16256.2	28580.3	11183.9
48830	16195.7	28398.7	11125.5
48831	16125.3	28240.6	11067.4
48832	16065.3	28085.2	11012
48833	16018.7	27930.3	10967.1
48834	15963.8	27771.2	10925.8
48835	15910	27605.1	10889.6
48836	15855.2	27501.7	10863.4
48837	15792	27421.3	10837.2
48838	15722.6	27352.8	10810.9
48839	15654.1	27331.6	10787.9
48840	15585.6	27334.1	10765.3
48841	15516.8	27345.3	10746.4
48842	15447.9	27356.6	10748.9
48843	15392.6	27368.6	10747.8
48844	15362.7	27381.7	10747.8
48845	15333.5	27400.3	10758.4
48846	15311.2	27459.7	10798.5
48847	15295.4	27519.3	10830.2
48848	15279.4	27578.8	10852.1
48849	15255.2	27645.2	10874.8
48850	15229.3	27718.5	10898.7
48851	15286.4	27790.9	10928.3
48852	15391.4	27827.4	10953.5
48853	15501.3	27771.2	10971.2
48854	15643.6	27715.1	10987.5
48855	15758	27659.4	11001.3
48856	15837	27587.1	11014
48857	15916	27487.7	11016.3
48858	15995	27365.3	11020.6
48859	16074.3	27230.3	11029.8
48860	16153.6	27095.6	11040.1
48861	16232.9	26964.6	11048.7
48862	16315.1	26834.1	11056.1
48863	16396.3	26703.5	11059.8
48864	16474.5	26572.6	11061.5
48865	16551.9	26440.9	11060
48866	16630.9	26312.6	11058.5
48867	16704.3	26184.2	11061.9
48868	16778.8	26056	11071.6
48869	16853.5	25927.8	11081.4
48870	16932	25796.4	11091.1
48871	16837.8	25682.1	11100.6
48872	16712.3	25541.7	11088.3
48873	16561.2	25385.9	11025.1
48874	16401.2	25234.2	10963.2
48875	16244.1	25088.3	10901.4
48876	16091	24937.5	10848
48877	15943	24786.6	10813
48878	15795	24670.9	10770.8
48879	15647.1	24576.2	10727.8
48880	15518	24482.4	10688.6
48881	15393.1	24388.9	10651.5
48882	15266.8	24290.7	10615
48883	15141.5	24183.8	10578.6
48884	15017.8	24075	10541.6
48885	14894.2	23970	10503.7
48886	14771.4	23868.5	10477.6
48887	14649.1	23782.2	10465.8
48888	14530.6	23682.6	10458.5
48889	14412.3	23590.5	10456
48890	14386.4	23502	10447
48891	14366.2	23422.4	10431.5
48892	14340.6	23355.1	10415
48893	14318.7	23288.5	10394.8
48894	14315.1	23221.9	10379.3
48895	14375.8	23144.4	10363.8
48896	14448.3	23066.6	10349.2
48897	14521.4	23014	10335.7
48898	14600.3	23004.1	10324.7
48899	14726.7	22994.1	10313.8
48900	14852.8	22984.3	10303.4
48901	14979.8	22975.4	10302.6
48902	15111.4	22970.9	10304.5
48903	15244.1	22998.3	10306.4
48904	15374.6	23165.4	10306.3
48905	15507.4	23329.7	10296.4
48906	15640.4	23494.9	10289.2
48907	15773.4	23653.2	10284.2
48908	15906.4	23823	10281.2
48909	16039.5	23995.8	10278.2
48910	16174.4	24168.6	10282.1
48911	16315.5	24345.7	10287.1
48912	16460.5	24527.4	10292.2
48913	16602.8	24709.2	10297.4
48914	16679.8	24891	10303
48915	16711.4	25086	10311.7
48916	16743	25258	10294
48917	16773.8	25387.2	10277.5
48918	16804.8	25516.3	10250.3
48919	16836.7	25644.3	10222.5
48920	16869.3	25770.4	10194.8
48921	16903.2	25789.2	10167
48922	16872.5	25721.5	10140.4
48923	16790.5	25662.9	10073.8
48924	16710.1	25609.1	10001.1
48925	16634.1	25539.1	9928.41
48926	16558.2	25450.8	9869.17
48927	16479.7	25380.2	9839.77
48928	16426.7	25317.9	9820.6
48929	16433.1	25255.6	9801.82
48930	16446.7	25192.8	9784.4
48931	16459.3	25133.5	9766.92
48932	16471.8	25076.4	9747.76
48933	16471.9	25016.2	9727.47
48934	16464.1	24952.6	9707.2
48935	16456.2	24890.2	9707.65
48936	16453.5	24827.8	9710.35
48937	16453.6	24759	9716.95
48938	16453.5	24689.7	9724.3
48939	16454.4	24620.4	9728.36
48940	16455.3	24551.6	9734.32
48941	16456	24476.6	9740.28
48942	16459.9	24427.3	9747.66
48943	16470.8	24387.4	9752.99
48944	16480.9	24350.1	9753.98
48945	16490.9	24311.5	9756.9
48946	16496.3	24272.8	9739.16
48947	16489.6	24178.3	9718.25
48948	16483.4	24074.9	9700.18
48949	16477.3	23995.8	9677.05
48950	16473	23972.2	9653.85
48951	16486.1	23982.8	9613.72
48952	16501.8	24040.5	9599.96
48953	16519	24131.4	9610.04
48954	16536.5	24235.1	9612.12
48955	16677.4	24350.1	9614.18
48956	16861	24468.3	9679.44
48957	17045.5	24586.5	9754
48958	17225.7	24705.7	9824.14
48959	17402.6	24826.2	9894.32
48960	17579.4	24946.2	9962.64
48961	17755.7	25069.5	10028.9
48962	17931.1	25194.6	10095.1
48963	18102.4	25319.8	10162.9
48964	18260.3	25444.4	10230.5
48965	18418.2	25568	10300.7
48966	18577.9	25695.4	10371.9
48967	18742	25812.4	10442.7
48968	18906.7	25935.7	10513.6
48969	19077.2	26083.5	10584.6
48970	19139.5	26228.2	10655.5
48971	19179.7	26206	10687.9
48972	19037.3	26189.6	10603.1
48973	18888.4	26173.5	10519.9
48974	18725.6	26157.5	10440.7
48975	18560.4	26144	10362.2
48976	18396	26007.8	10283.8
48977	18231.7	25850	10204.8
48978	18070.6	25694.5	10126
48979	17911.8	25539.7	10053.5
48980	17752.1	25385.3	10029
48981	17591.3	25233.6	10002.7
48982	17434.2	25091.8	9978
48983	17263.1	24958.2	9959.27
48984	17094.8	24824.6	9943.82
48985	16932.6	24691.4	9928.37
48986	16811.4	24561.5	9913.03
48987	16712.6	24433.9	9897.81
48988	16614.6	24306.3	9882.19
48989	16521.2	24179	9864.99
48990	16431.3	24023	9847.83
48991	16343.2	23872.4	9835.94
48992	16255.2	23722	9855.26
48993	16169.8	23600.8	9873.94
48994	16123.8	23585.4	9893.26
48995	16198.3	23564.7	9922.27
48996	16272.8	23548.7	9947.19
48997	16340.4	23533.3	9972.5
48998	16382.5	23513.9	10007.9
48999	16453	23490.5	10061.5
49000	16532.7	23468.3	10118.9
49001	16616.6	23479.8	10177.1
49002	16736.8	23498.1	10234.3
49003	16866	23532.4	10290.4
49004	16996.6	23573.6	10341.8
49005	17131	23693.4	10393.2
49006	17265.8	23959.7	10444.6
49007	17400.7	24226	10553.5
49008	17535.5	24496.3	10661
49009	17670.2	24769.3	10769.4
49010	17805	25042.4	10878.9
49011	17939.7	25315.4	11016.9
49012	18112.7	25588.2	11195.1
49013	18339.9	25860.5	11363.8
49014	18566.6	26131.5	11520.5
49015	18771.6	26373	11673.5
49016	18916.2	26449.1	11753.3
49017	18947.1	26468.3	11828.4
49018	18974.9	26483.2	11903.1
49019	19068.6	26485.7	11977.2
49020	19174	26480.6	12051.3
49021	19287.4	26475.6	12125.3
49022	19402.8	26469.1	12199.4
49023	19527.8	26461.5	12273.6
49024	19654.4	26457.5	12348
49025	19766.9	26452.9	12424
49026	19789	26417.1	12501.5
49027	19776.9	26223.6	12586.4
49028	19762.4	26032	12611.4
49029	19748.5	26023.5	12621.8
49030	19736.3	26063.7	12632.1
49031	19728.8	26174.2	12642.6
49032	19725	26285.8	12653.5
49033	19718.7	26361.2	12664.4
49034	19711.9	26388.1	12676.3
49035	19702.2	26419.8	12691.1
49036	19762.2	26449.8	12708.2
49037	19828.5	26477.8	12725.8
49038	19894.2	26530.1	12755
49039	19959.2	26613.9	12808.5
49040	20027	26697.7	12857.6
49041	20091.4	26780.5	12899.7
49042	20153.3	26865.2	12953.9
49043	20215.4	26943.8	13018.3
49044	20290.1	27020	13082.7
49045	20396.5	27069.4	13160.8
49046	20502.9	27109.3	13245.1
49047	20637.8	27159.7	13329.3
49048	20773.8	27216	13413.6
49049	20910	27272.3	13497.9
49050	21040.3	27451.2	13585.3
49051	21169	27650.4	13676.8
49052	21301.3	27844.5	13769.3
49053	21434.9	28051.5	13862.8
49054	21564.1	28283.5	13956.5
49055	21679.5	28513.8	14050.3
49056	21824.4	28744.1	14063
49057	21875.6	28966.7	14042.7
49058	21850.2	28979	14018
49059	21825.1	28991	13988.7
49060	21800.5	28994	13941.1
49061	21775.5	28989.7	13886.5
49062	21750.8	28993.9	13832.3
49063	21726.7	29240.3	13778
49064	21699.1	29578.8	13723.8
49065	21657.8	29918.3	13669.5
49066	21748.4	30238.2	13617.1
49067	21851	30496.9	13564.8
49068	21954.9	30750.7	13512.5
49069	22031.4	31006.7	13463.8
49070	22086.8	31257.8	13417.5
49071	22142.2	31508.7	13370.8
49072	22197.6	31749.5	13307.5
49073	22253	31981.4	13210.8
49074	22307.2	32175.1	13119.1
49075	22360.2	32264	13033.8
49076	22306.6	32358	12948.1
49077	22245.7	32459.1	12842.4
49078	22190.8	32450	12798.9
49079	22131	32299.4	12850.1
49080	22071	32153.3	12901.4
49081	21999.6	32008.1	12953.7
49082	21927.9	31863.5	13004.3
49083	21858.6	31718.8	13054.8
49084	21788.3	31574.2	13108.1
49085	21723.8	31429.7	13161.7
49086	21661.7	31284.3	13214.8
49087	21601.8	31139.2	13268
49088	21549.9	30993.9	13359.8
49089	21535.6	30848.5	13491.3
49090	21524.9	30703.1	13623.5
49091	21509.6	30555.3	13754.8
49092	21546	30434.5	13883.7
49093	21617.3	30325.4	14012.1
49094	21688.3	30216.5	14139.9
49095	21770.2	30107.7	14267.5
49096	21887.7	30002	14391.3
49097	22008.3	29979	14514.2
49098	22121.8	30003.6	14620.8
49099	22150.5	29870.7	14500.6
49100	22182.8	29688.6	14380
49101	22215.1	29510.3	14273.2
49102	22258.9	29337	14194.1
49103	22304.1	29163.7	14119.9
49104	22373.4	28995.3	14046.3
49105	22444.4	28830.4	13978.3
49106	22515.3	28752.4	13914.3
49107	22586.6	28866.7	13850.9
49108	22667.2	28994.3	13788.1
49109	22773.6	29120.4	13724.3
49110	22880.2	29246.4	13712.4
49111	22986.9	29371.1	13770.5
49112	23093.6	29493.9	13828.6
49113	23204.8	29608.1	13886.6
49114	23320.6	29703.6	13944.6
49115	23436.3	29799.7	14008.2
49116	23552	29885.2	14083.4
49117	23667.7	29968.6	14159.1
49118	23783.9	30051.4	14238.1
49119	23900.5	30133.6	14325.6
49120	24019.5	30215.9	14413.7
49121	24138.7	30298.2	14506.9
49122	24214.4	30380.5	14600.2
49123	24299.8	30467.1	14693.7
49124	24370.1	30569.8	14787.5
49125	24442.7	30676.3	14881.7
49126	24497.3	30783.4	14976
49127	24410.5	30895.8	15048
49128	24323.9	30904.2	15095.2
49129	24323.5	30841.7	15168.7
49130	24393.1	30769.1	15243.4
49131	24602.8	30698.2	15322.1
49132	24875	30637.8	15372
49133	25150.3	30593.4	15417.5
49134	25427.9	30593.9	15487
49135	25666.6	30604.3	15581.2
49136	25691.3	30489.4	15675.7
49137	25716.8	30201.9	15770.3
49138	25742.2	29916.5	15752.9
49139	25767.2	29627.4	15651.5
49140	25797.3	29334.5	15550.2
49141	25833	29316.2	15448.8
49142	25866.7	29356.3	15345.9
49143	25854.6	29407.1	15236.7
49144	25847.1	29469.4	15127.4
49145	25839.4	29531.7	15174.1
49146	25831.6	29594.4	15258.5
49147	25825.8	29662	15342.5
49148	25822.3	29764.8	15431.7
49149	25820.2	29977.1	15521.9
49150	25823.3	30188.4	15607.5
49151	25813.2	30398.9	15690.4
49152	25805	30610	15773.7
49153	25839.7	30850.9	15886.9
49154	25895.5	31098.2	16005.2
49155	25951.3	31381	16122.7
49156	26006.9	31666.1	16230.9
49157	26062.5	31953	16344.5
49158	26118.1	32221.9	16465
49159	26266.1	32497.3	16585.5
49160	26443.8	32778.1	16707.5
49161	26628.9	33058.9	16833.6
49162	26807.8	33339.7	16959.6
49163	26986.6	33620.6	17070.4
49164	27163.9	34000.7	17178.3
49165	27340.4	34477.5	17286.1
49166	27516.8	34938.8	17391.7
49167	27693.3	35384	17497.3
49168	27869.7	35843.7	17619.7
49169	28046	36309	17754.1
49170	28205.7	36439.1	17930.4
49171	28153.7	36606.6	18154.2
49172	27954.8	36767.3	18156.9
49173	27768.1	36792	18065.8
49174	27581.3	36739.4	17979.8
49175	27394.5	36690.1	17893.9
49176	27206	36640	17807.1
49177	26968	36631.3	17719.6
49178	26705.1	36671.9	17633.4
49179	26553.2	36712.6	17680.2
49180	26399.3	36752	17851.9
49181	26248	36782	18025.5
49182	26153.3	36805.6	18199.2
49183	26390.4	36819.2	18370.4
49184	26626.5	36855	18538
49185	26868.6	37018.1	18702.6
49186	27112.9	37181.2	18856.7
49187	27365.1	37396	19007.5
49188	27629.5	37740.9	19156.6
49189	27901.1	38075.7	19307
49190	28173.3	38413.9	19457.4
49191	28446.4	38755.8	19710.6
49192	28719.6	39099.1	19987.8
49193	28992.8	39447.2	20268
49194	29268.4	39794.5	20554.5
49195	29545.9	40142.2	20840.9
49196	29825	40499.2	21127.4
49197	30274.5	40860.9	21416.3
49198	30746.7	41238.8	21705.5
49199	31220.4	41616.4	22002.8
49200	31699.1	41993.4	22300.6
49201	32180.2	42373.8	22599.1
49202	32670.1	42795.2	22897.5
49203	33171.7	43252.4	23198.8
49204	33314.8	43668.8	23526
49205	33391.7	43950.3	23815.1
49206	33484.4	44124	23824.9
49207	33581.7	44297.7	23883.1
49208	33746.6	44488.3	23945.8
49209	33913.5	44689	24013.6
49210	34080.4	44886.2	24082.9
49211	34247.4	45077.3	24148.9
49212	34414.2	45272.7	24211.3
49213	34579.1	45452.7	24252.2
49214	34779.6	45483.3	24173.7
49215	34892.1	45308	24049.2
49216	35006.8	45126.9	23987.5
49217	35106.3	44945	23963.2
49218	35198.1	44756.7	23937.9
49219	35273.3	44567.7	23911.2
49220	35337.1	44378.5	23889
49221	35400.8	44189.1	23867.1
49222	35464.2	43987.4	23847.9
49223	35527.6	43775.3	23829.7
49224	35588.7	43754.9	23811
49225	35646	43779.2	23792.4
49226	35701.1	43804.6	23773.2
49227	35755.5	43830	23753.9
49228	35821.7	43864.2	23734.7
49229	35886.7	43905.5	23719.7
49230	35951.4	44015.5	23719.5
49231	36016.2	44433.8	23718
49232	36081.1	44863.3	23719.3
49233	36143.8	45275.2	23721.8
49234	36202.9	45684.5	23726.9
49235	36243	46091.6	23737.6
49236	36260.4	46496.5	23748.4
49237	36295.1	46679.8	23913.7
49238	36255.6	46738.7	24109.5
49239	35967	46807.5	24216.1
49240	35675.7	46876.4	24242.8
49241	35366.5	46944.1	24269.8
49242	35228.4	47011.2	24292.5
49243	35389.9	47124.2	24329.2
49244	35544.5	47267.3	24361.1
49245	35662.2	47412.6	24393.4
49246	35779.5	47562	24525.9
49247	35903.3	47734.8	24686.6
49248	36079.1	48011.8	24859.4
49249	36256.1	48290.7	25033.6
49250	36433.3	48564.8	25207.8
49251	36617.8	48838.5	25380.5
49252	36808.9	49112.1	25550.8
49253	36965.2	49177	25721
49254	36925.3	49028.6	25891.5
49255	36884.6	48882.5	25959.1
49256	36843.4	48788.3	25982.8
49257	36800.8	48693	26019.9
49258	36731.7	48596.6	26056.8
49259	36662.6	48505.3	26093.6
49260	36593.4	48417.2	26130.4
49261	36525.8	48329.4	26167.1
49262	36475.2	48244.1	26201.1
49263	36585.2	48155.8	26232.8
49264	36840.4	48068.2	26266.3
49265	37091.6	47980.7	26300.5
49266	37342.5	47897.8	26338.4
49267	37594.9	47817.6	26376.5
49268	37848.5	47731.8	26414.5
49269	37680.3	47433.5	26453.9
49270	37470.2	47375.5	26419.3
49271	37261.5	47308.4	26178
49272	37051.4	47241.5	25959.3
49273	37251.5	47174.5	26043.4
49274	37562.2	47151.4	26127.5
49275	37872.8	47189.1	26224.6
49276	38199.6	47222.9	26408.7
49277	38570.1	47272.2	26602.1
49278	38978.6	47336.3	26878.6
49279	39386.9	47410.3	27184.3
49280	39726.2	47497.3	27491.8
49281	40034.2	47585.3	27799.5
49282	40347	47673.3	28106.8
49283	40660.2	47769.3	28409.5
49284	40973.5	47879.8	28708.9
49285	41361.6	47998.2	29006
49286	41841.4	48145.8	29290.3
49287	42321.2	48293.4	29572.8
49288	42801.1	48513.2	29878
49289	43329	48734.8	30192
49290	43849.7	48954.3	30513
49291	44321.1	49154.1	30848.1
49292	44290.2	49351.4	31169.6
49293	44259.1	49546.7	31145.4
49294	44219.8	49611.7	31120.7
49295	44182.2	49524.8	31116.9
49296	44145.2	49442.8	31284.7
49297	43855.6	49365.9	31452.4
49298	43420.7	49529.8	31616.8
49299	42985.7	49491.3	31586.7
49300	42547.5	49607.6	31504.6
49301	42301.7	49722.4	31431.1
49302	42259.3	49835.3	31365.2
49303	42229.6	49948	31283.4
49304	42214.2	50060.5	31201
49305	42208.6	50172.7	31127.9
49306	42202.9	50285.9	31238
49307	42198.8	50440.4	31361.9
49308	42199.6	50682.7	31485.8
49309	42263.6	50949.9	31609.8
49310	42331.2	51217.3	31733.7
49311	42352.1	51484.7	31867.8
49312	42378.1	51759.2	32013.1
49313	42433.6	52198.6	32158.4
49314	42487.7	52684.7	32304
49315	42545.2	53170.4	32450.2
49316	42604.2	53656.1	32600.8
49317	42661.1	54141.7	32751.9
49318	42717.1	54846	32903.7
49319	42773.1	55573.5	33055.6
49320	42829.1	56319.3	33207.5
49321	42885.1	57073	33366
49322	42942.2	57822.1	33532.6
49323	43003.7	58625.7	33691.6
49324	43065.1	59458.8	33829.1
49325	43133.8	60434.7	33968.1
49326	43201.8	61003.9	34141.6
49327	43135	61501.3	34339.4
49328	42572.1	62003.7	34485.7
49329	42102.6	62280.6	34229.3
49330	41855.2	62403.5	34097.1
49331	41582.6	62526.1	33999.3
49332	41309.9	62645.9	33920.2
49333	41036.4	62765.4	33841
49334	40762	62875.5	33762.1
49335	40490.4	63003.9	33683.3
49336	40505.2	63246.3	33605.5
49337	40713	63506.1	33555.2
49338	40920.9	63987.2	33556.3
49339	41129	64468.3	33556.7
49340	41360.6	64949.6	33556.3
49341	41662.5	65430.5	33555.9
49342	41964.9	65911.4	33557.4
49343	42267.3	66424.1	33617.7
49344	42569.7	66947.1	33801.8
49345	42873.5	67481.5	34010.2
49346	43246.3	68017.7	34218.5
49347	43843.9	68556.5	34426.6
49348	44508.4	69094.1	34634.6
49349	45301.9	69631.1	34842.7
49350	46162.5	70172.1	35173.4
49351	47020.2	70701.9	35530.7
49352	47864.6	71226.3	35888
49353	48328.9	71747.7	36245.8
49354	48762.1	71931.7	36605.9
49355	49195.3	72090	36800.6
49356	49628.6	72259.3	36911.2
49357	50061.9	72429.1	37061.7
49358	50518	72602.6	37219.7
49359	50980.8	72778.1	37378.5
49360	51401	72953.5	37537.6
49361	51286.6	72813.7	37711.7
49362	51097.7	72642.8	37899.8
49363	50924.6	72490.8	38098.4
49364	50768.2	72399.8	38085.4
49365	50611.6	72373.4	38123.8
49366	50454	72365.5	38158.6
49367	50359.1	72456.8	38191
49368	50278.7	72559.8	38223.2
49369	50198.2	72662.8	38255.1
49370	50118	72781.8	38285.6
49371	50039.1	72902.1	38317.4
49372	49961	73022.4	38349.5
49373	49834.3	73142.7	38381.7
49374	49750.3	73266.7	38413.4
49375	49685.7	73397.2	38468.5
49376	49613	73528.4	38572
49377	49540.3	73658.9	38676.8
49378	49007.5	73551.8	38676.7
49379	48462.5	73532.4	38515.7
49380	48175.8	73508.1	38355.2
49381	47896.6	73386.9	38194.4
49382	47617.2	73265.8	38033.6
49383	47350.7	73144.6	37876
49384	47151.7	73023.6	37746.7
49385	47107.8	72899.9	37617.3
49386	47139.3	72772.4	37530.9
49387	47180.1	72645	37570.3
49388	47221.8	72518.2	37609.4
49389	47263.6	72393.7	37658.9
49390	47305.3	72273.2	37712.2
49391	47346.5	72159.9	37765.3
49392	47387.2	71629.1	37816.5
49393	47427.2	70743.7	37915.1
49394	47533.4	69861.3	38050.2
49395	47396.2	68979.7	38193.1
49396	47242.9	68139.2	38124.9
49397	47154.7	67376.8	38027.3
49398	47070.3	66667.9	37993.1
49399	46994.9	65986.6	37964
49400	46954.5	65408.5	37935.1
49401	46929.1	64867.5	37906.3
49402	46902.3	64328.2	37877.7
49403	46900.3	63790.9	37783.3
49404	47189.4	63339	37580.2
49405	47449.6	63351.2	37396.5
49406	47709.1	63622.7	37213
49407	48013.1	63893.2	37031.4
49408	48203.3	64142.6	36850.8
49409	48349.8	64385.4	36674.8
49410	48496.6	64627.4	36501.1
49411	48643.6	64868.6	36327.5
49412	48790.5	65109.3	36153.8
49413	48937.4	65349.6	35980.2
49414	49087.9	65590	35781.2
49415	49252	66538	35558.6
49416	49435	67679.6	35338.1
49417	49617.9	68821.3	35167.2
49418	49800.3	69902.6	35208.2
49419	49982.8	70982.1	35304.2
49420	50164.5	72075.8	35400.4
49421	50342.9	73205	35496.6
49422	50521.3	74353	35592.8
49423	50707.1	75570.1	35689
49424	50913.5	76786.7	35785.2
49425	51134.9	77688.6	35881.1
49426	51233.9	77783.4	36109.2
49427	51343.7	77878	36377
49428	51458.9	77972.3	36432.6
49429	51592.1	78066.7	36422.8
49430	51735.1	78158.5	36311.8
49431	51737.8	78239.1	36277.8
49432	51728.3	78320.1	36244.4
49433	51726.3	78443.6	36211.2
49434	51740.4	78755.6	36165.4
49435	51844.7	78758.5	36090.4
49436	51961.9	78761.5	36019.6
49437	52078.9	78764.3	35946
49438	52195.9	78772.4	35870.9
49439	52312.6	78886.4	35794.9
49440	52430.8	79078.4	35718.8
49441	52550.7	79244.3	35642.3
49442	52794.6	79410.6	35565.9
49443	53068.4	79576.9	35496.2
49444	53342.2	79743.2	35561.8
49445	53616	79909.6	35673.4
49446	53883.6	80075.9	35993.1
49447	54156.4	80079.6	36365
49448	54462.2	80025.4	36737.6
49449	54791.4	79971.4	37112.8
49450	55064	79930.9	37515.1
49451	55270.5	79965	37917.4
49452	55507	79992.9	38106.2
49453	55773.5	80022.8	38280.8
49454	56039.5	79684.4	38473.2
49455	55476.5	79294.6	38810.3
49456	54877.7	78903.6	38837.5
49457	54278.9	78512.6	38811.8
49458	53681.1	78116.9	38786
49459	53078.4	77718.3	38759.7
49460	52462.8	77347	38733.2
49461	51846.4	77037.1	38706.8
49462	51242.3	76728.7	38679.5
49463	50640.4	76421.1	38720.4
49464	50039.1	76342.9	38767
49465	49438	76443.2	38814.4
49466	48837.1	76537.5	38892.5
49467	48235.4	76683.3	38970.9
49468	47677.8	76916.8	39049.2
49469	47275	76934.7	39128.2
49470	46962.2	76888.1	39447
49471	46668.9	76841.2	39766
49472	46390.4	76792.1	40107.2
49473	46069.1	76768.4	40328.1
49474	45705.3	76763.4	40519
49475	45582.3	76762.4	40724.9
49476	46036.7	76820.4	40930.5
49477	46494.1	76878.2	41136.1
49478	46964.3	76937.5	41341.8
49479	47437.8	76997.6	41547.4
49480	47905.4	77059.4	41752.8
49481	48372.2	77121.2	41859.8
49482	48837.5	77182.9	41941.6
49483	49302.9	76850.6	42023.6
49484	49712.4	76486.7	42111
49485	49857.6	76122.8	42201.1
49486	49968.5	75771.3	42096.9
49487	50042.6	75422.1	41878.5
49488	50121.2	75200.6	41660
49489	50256.5	74934.8	41441.2
49490	50408.5	74669.1	41222
49491	50555.5	74441.5	41002.9
49492	50702.6	74112.5	40879.9
49493	50849.4	73714.5	40800.9
49494	50998.2	73375.3	40721.7
49495	51098.2	73036.1	40627.3
49496	51170	72700.4	40580.6
49497	51078.4	72365.5	40562.2
49498	50899.8	72155.4	40543.4
49499	50720.1	72078.1	40523.7
49500	50523.5	71993	40517.5
49501	50317.4	71908	40564.9
49502	50111.1	71823.1	40618.2
49503	49904.7	71781.1	40668.8
49504	49698.3	71737.5	40720.5
49505	49498.2	71693.7	40769.8
49506	49301.5	71671.2	40817
49507	49116.5	71652.1	40864.4
49508	48884.2	71632.5	40911.9
49509	48591.1	71612.8	40959.3
49510	48354.9	71593.2	41009.8
49511	48406.2	71573.4	41061.9
49512	48376.7	71469.8	41113
49513	48150	71537.4	41161.4
49514	47927.6	71742.9	41160.2
49515	47706.7	71982	40832.2
49516	47499.5	72296.4	40498.8
49517	47301.3	72217.3	40141.7
49518	47103.2	72040.4	39815.9
49519	46921.1	71863.7	39493.2
49520	46671.7	71690.5	39171.8
49521	46421.8	71521.5	38854.6
49522	46172.9	71370.1	38580.7
49523	45925.3	71247.5	38320.4
49524	45680.5	71124.7	38139.6
49525	45483.2	71002.4	37958.8
49526	45324.7	70880.4	37778.9
49527	45168.7	70824.9	37599.8
49528	45013	70801.1	37420.7
49529	44943.8	70773.2	37310.4
49530	45266.4	70622.1	37334.8
49531	45674.4	70471.3	37358.4
49532	46042.6	70619.2	37382.3
49533	46404.5	71063	37396
49534	46766.5	71492.8	37398.4
49535	46818.1	71921.7	37400.6
49536	46759	71874.9	37409.9
49537	46699.8	71804	37444.7
49538	46642.6	71740.7	37346.8
49539	46579.2	71719.7	37123.4
49540	46517.9	71737.4	36900.8
49541	46467.8	71755.7	36618.7
49542	46430.1	71758.3	36335.8
49543	46392.3	71712.1	36053
49544	46354.4	71827.9	35770.5
49545	46317.4	71943.8	35489
49546	46269.4	72059.6	35213.1
49547	46225.7	72175.5	34921.6
49548	46217.7	72291.4	34576.4
49549	46212.2	72408.1	34231.2
49550	46138.7	72493.4	33885.8
49551	45960.5	72555.1	33536.7
49552	45776.1	72618.8	33138.9
49553	45663.7	72640.2	32761.3
49554	45583.7	72645.9	32393.7
49555	45503.7	72681.9	32126.4
49556	45419.7	72576.9	31961.7
49557	45331.3	72107.2	31931.7
49558	45241.6	71652.4	31918.3
49559	45016	71199.7	31913.2
49560	44638.6	70748.2	31908
49561	44313	70297.6	31902.1
49562	44068.3	69846.1	31632.5
49563	43824.7	69393.6	31359.9
49564	43561.9	68943.6	31293.9
49565	43295.7	68498.8	31226.7
49566	43029.5	68054.1	31159.9
49567	42756.4	67609.4	31093.5
49568	42472.6	67133.6	31027.2
49569	42189	66670.4	30960.9
49570	41904.2	66451.2	30886.9
49571	41651.4	66323.1	30786.8
49572	41455.3	66195	30738.2
49573	41259.2	66069.4	30693.6
49574	41062	65947.2	30647.9
49575	40858.8	65824.7	30690.1
49576	40653.4	65702.1	30879.7
49577	40466	65608.6	31118.1
49578	40320.3	65588.8	31372.3
49579	40433.2	65651.6	31626.9
49580	40564.7	65710.2	31883.3
49581	40693.3	65768.3	32139.4
49582	40830.6	65826.6	32393.5
49583	40970.4	65884.9	32618.3
49584	41100.7	65849.6	32585.8
49585	41244.8	65577.2	32403.8
49586	41361.5	65303.2	32202.8
49587	41311.7	65030.7	32004.7
49588	41205.1	64754.5	31812.3
49589	41099	64478.4	31604.7
49590	41136.1	64214.9	31397.1
49591	41193.8	63987.2	31187.6
49592	41266.7	63784.2	30975.4
49593	41350	63624.9	30763
49594	41472.9	63479	30550.2
49595	41595.8	63333.1	30337.4
49596	41718.8	63187.2	30125.8
49597	41841.8	63041.2	29955.8
49598	41964.9	62893.6	29799.8
49599	42091.4	62745.9	29647.7
49600	42252	62642.3	29538.3
49601	42407.8	62588.4	29540
49602	42561.3	62534.5	29596
49603	42716.2	62436	29723.9
49604	42676.2	62085.3	29837.8
49605	42532.8	61713.2	29951.5
49606	42392.3	61340.7	30065.1
49607	42307.4	60967.9	30043.2
49608	42222.8	60606.6	29960.3
49609	42132.1	60306	29897.8
49610	42013.4	60001.3	29836.3
49611	41862.4	59699	29776.3
49612	41711.8	59397.4	29716.3
49613	41582.7	59095.8	29657.5
49614	41453.5	58792.6	29580.3
49615	41323	58480.5	29490.1
49616	41171.8	58085.9	29399
49617	41017.2	57621.9	29368.3
49618	40884.1	57139.3	29394.5
49619	40874.9	56680.8	29420.7
49620	40883.4	56390.1	29447.3
49621	40913.7	56225.2	29469.2
49622	40941.3	56117.5	29484.7
49623	40965.8	56009.2	29520
49624	40988.8	55904.8	29559.2
49625	40901.9	55811.8	29599.9
49626	40750.2	55727.8	29642.2
49627	40602.5	55641.1	29747.3
49628	40454.9	55650.8	29860
49629	40307.2	55711.7	29969.5
49630	40159.4	55759.9	29873.9
49631	40008.3	55809.1	29780.2
49632	39874.1	55873.1	29692.9
49633	39760.5	55835.1	29611.6
49634	39684.1	55767	29530.3
49635	39609.2	55699	29449
49636	39534.7	55631.1	29367
49637	39375	55562.8	29279.9
49638	39216.3	55496	29191.8
49639	39059.5	55578.4	29103.7
49640	38902.7	55743.8	29030.9
49641	38745.9	55909.2	28961.2
49642	38589	56069.1	28819.7
49643	38432.2	56231.6	28679.1
49644	38274.8	56499.8	28538.8
49645	38117.4	56682.7	28398.4
49646	37960.5	56855.2	28252.7
49647	37803.9	56872.3	28105.2
49648	37600.4	56737.8	27960.6
49649	37313.6	56603.1	27770.8
49650	37083.6	56468.5	27465.4
49651	36887.2	56339.4	27162.1
49652	36690.8	56208.4	26939.8
49653	36494.3	56073.6	26747.5
49654	36300.3	56047.3	26603.1
49655	36115.3	56089	26497.4
49656	35968.6	56128.3	26391.7
49657	35904.8	56159	26286.1
49658	35839.2	56191	26181.3
49659	35772.8	56228.2	26077.9
49660	35705.5	56264.1	25973.3
49661	35636.8	56300.7	25864.8
49662	35569.1	56355.8	25757.9
49663	35503	56413.2	25655.2
49664	35437.8	56470.5	25552.5
49665	35373.4	56405.4	25469.5
49666	35310	56228	25386.6
49667	35246.6	56045.4	25305.4
49668	35165	55789.3	25229
49669	35082.7	55533.3	25188.9
49670	35003.2	55316.6	25160.9
49671	34952.8	55097.6	25132.9
49672	34910.8	54883.8	25090.1
49673	34825.9	54681.4	25049.1
49674	34715	54477.5	25039.9
49675	34625.9	54272.5	25035.3
49676	34545.3	54070.4	25027
49677	34468.8	53874.1	25021.4
49678	34392.9	53688.6	25018.9
49679	34317	53544.2	25014.6
49680	34180.7	53401.4	24989.3
49681	34039.5	53267	24929.5
49682	33898.8	53167.8	24856.3
49683	33760.2	53068.6	24788
49684	33621.5	52970.3	24722.8
49685	33482.8	52845.3	24657.6
49686	33343.5	52711.7	24592.5
49687	33217.4	52587.3	24526.7
49688	33122.4	52461.5	24427.4
49689	32993.8	52334.3	24326.8
49690	32822.7	52211.2	24225.5
49691	32651.7	52092.5	24123.2
49692	32480	51974.5	23952.2
49693	32307.4	51844.8	23800.6
49694	32135.3	51712.4	23648.9
49695	31917.7	51593.1	23496.8
49696	31647.8	51468.1	23348
49697	31336.1	51322.1	23111.5
49698	31022.2	51247.2	22892.3
49699	30707.7	51126	22670.8
49700	30408.3	50915	22449.2
49701	30115.5	50700.5	22249.9
49702	29799.5	50486.2	22055.5
49703	29631.5	50270.9	21933
49704	29489.2	50065.9	21883.1
49705	29354.4	49894.1	21853
49706	29219.5	49723.8	21823.6
49707	29084.2	49557.2	21796.5
49708	28951.9	49407.8	21771.8
49709	28819.9	49258.4	21747.1
49710	28688	49109.2	21714.3
49711	28556.5	48902.7	21681.3
49712	28426.1	48696.2	21625.3
49713	28302.5	48508.5	21563.3
49714	28192.9	48280.7	21499.8
49715	28083.4	48091.6	21456.4
49716	27974.5	47907.6	21443.4
49717	27865.4	47739.2	21433.1
49718	27770	47574.6	21424.4
49719	27675.4	47410.1	21439
49720	27581.2	47248.1	21425.1
49721	27485	47088.8	21398.9
49722	27387	46930.9	21386.2
49723	27255.8	46777.7	21378
49724	27116	46603.5	21368.3
49725	26970.4	46396.9	21294.3
49726	26794.6	46121	21181.6
49727	26616.5	45857.4	21056.4
49728	26441.4	45683.1	20931.6
49729	26270.6	45528.3	20806.6
49730	26099.2	45407.6	20679.2
49731	25987.2	45287.7	20551.4
49732	25942.3	45168.6	20423
49733	25941	45049.6	20294.5
49734	25939.8	44928.1	20175.8
49735	25940.3	44803.9	20071.6
49736	25931	44695.9	19968.3
49737	25828.2	44589.7	19865.3
49738	25729.3	44483.3	19763.4
49739	25637	44376.9	19671.4
49740	25559.3	44297.5	19618.5
49741	25481.8	44245.6	19590
49742	25404.4	44208	19562.6
49743	25330	44207.1	19537.2
49744	25257.5	44191.9	19516.1
49745	25184.1	44121.9	19484.5
49746	25110.6	44054.5	19423.2
49747	25037	44003.6	19388
49748	24963.6	43959.1	19352.2
49749	24908.7	43903	19265.4
49750	24865.8	43784.4	19170.1
49751	24821.4	43698.5	19076.1
49752	24863.4	43621.5	18976.5
49753	24919.3	43539.7	18874.5
49754	24978.2	43457.8	18775.5
49755	25036.2	43378.7	18684.4
49756	25096.3	43302.1	18600.8
49757	25157.9	43251	18514.6
49758	25145.3	43204.5	18422.2
49759	25076	43146.3	18331.6
49760	25006.7	43074.9	18245
49761	24938.1	42986.7	18158.8
49762	24868.8	42850.1	18044.5
49763	24794.2	42679.6	17935.5
49764	24718	42503.9	17826
49765	24639.6	42328.1	17716.1
49766	24561.3	42152.3	17613
49767	24482.5	41967.1	17517.6
49768	24408.6	41768.5	17421.5
49769	24365	41570.3	17324.8
49770	24326.2	41369.2	17228.2
49771	24287.4	41168.1	17131.6
49772	24248.6	40967.2	17034.9
49773	24211.6	40768.9	16937.5
49774	24178.6	40572.1	16838.6
49775	24146.2	40377.4	16752.4
49776	24111.1	40184	16668.6
49777	24061.8	39986.7	16582.7
49778	23940.3	39793.3	16498.7
49779	23822.7	39600.4	16402.8
49780	23701.8	39406.4	16303.1
49781	23578.2	39211.9	16205
49782	23453.7	39012.5	16106.9
49783	23330.2	38787	16008.8
49784	23208.4	38565.2	15913.7
49785	23074	38346	15857.8
49786	22946.4	38125.5	15800.3
49787	22826.8	37902.2	15749.6
49788	22701.6	37694.8	15703.7
49789	22575.8	37485.2	15666.1
49790	22450.2	37286.5	15635.6
49791	22323.9	37086.6	15605.1
49792	22202.1	36886.7	15543.2
49793	22083.3	36686.8	15481.3
49794	21964.4	36484.6	15419.4
49795	21844.1	36281.1	15357.4
49796	21720.2	36079.4	15295.4
49797	21593.2	35885.4	15226.5
49798	21466.2	35691.4	15155.4
49799	21344.7	35497.4	15085.1
49800	21222.2	35306.7	15015.5
49801	21095.5	35139	14946.1
49802	20955.4	34973.2	14879.4
49803	20811.2	34807.7	14813.9
49804	20665.8	34642.1	14748.3
49805	20520.4	34478.8	14688.1
49806	20385.1	34317.2	14628.9
49807	20254.7	34171	14553.1
49808	20124.1	34036.9	14477.3
49809	19991.3	33913.5	14405.9
49810	19857.8	33793.2	14321.2
49811	19750.5	33671.2	14226.6
49812	19653.3	33555.1	14132.3
49813	19556.9	33443.2	14038.2
49814	19460.5	33331.3	13944.1
49815	19367.5	33215.4	13850.5
49816	19276	33097.6	13762.2
49817	19188.7	32978.4	13671.4
49818	19107	32860	13581.6
49819	19025.5	32743.3	13491.9
49820	18943.9	32626.6	13402.3
49821	18861.6	32511.6	13312.1
49822	18779	32400.6	13229
49823	18697.5	32287.1	13176.4
49824	18617.4	32175.5	13127
49825	18538.7	32065.2	13080.1
49826	18467.1	31948	13035.5
49827	18401.9	31830.2	12995.7
49828	18339	31722.6	12956.7
49829	18277.5	31614.7	12922.1
49830	18198.4	31506.2	12898.9
49831	18118	31399.8	12877.5
49832	18039.8	31274.5	12855.1
49833	17958.9	31133.2	12828.7
49834	17876.9	30992.3	12801.5
49835	17796.6	30849.3	12771
49836	17719.3	30706.5	12736.8
49837	17649.3	30570.4	12702.3
49838	17585.3	30436	12665
49839	17521.3	30303.4	12623.7
49840	17455.7	30169.4	12584.2
49841	17385.5	30035.3	12544.8
49842	17317.8	29900.6	12506
49843	17260.4	29766.2	12471.2
49844	17202.8	29633.1	12432.6
49845	17145.2	29503.4	12383.1
49846	17087.1	29383.6	12331.7
49847	17032	29264.1	12278.5
49848	16981	29098.2	12234.1
49849	16930.6	28930.8	12187
49850	16877.2	28772.4	12114.6
49851	16822.1	28618.6	12042.3
49852	16766.8	28462.7	11968.5
49853	16711.7	28305.3	11899
49854	16658.2	28147.4	11836.7
49855	16606.3	27989.5	11777
49856	16557.7	27849.2	11717.7
49857	16508	27724.5	11656.9
49858	16449	27601.7	11596
49859	16389.8	27481.5	11531.1
49860	16335.4	27354	11465
49861	16291.1	27224.8	11438.3
49862	16246.9	27095.5	11416.1
49863	16204.4	26966.1	11395.3
49864	16162.8	26837.2	11375.2
49865	16122.9	26708.3	11355.3
49866	16082.4	26579.7	11335.5
49867	16045.7	26451.2	11316.6
49868	16016.8	26324.2	11297.7
49869	15987.2	26197.1	11304.7
49870	15957.7	26084.8	11321
49871	15926.7	25976.5	11338.6
49872	15895.4	25884.7	11359.5
49873	15864.5	25798.4	11380.5
49874	15832.5	25749.5	11401.4
49875	15799.1	25839.5	11421.7
49876	15765.4	25931.1	11442.4
49877	15729.9	26022.2	11463.3
49878	15691.3	26108.3	11486.1
49879	15651.4	26194.5	11515.4
49880	15615.2	26283.4	11549.9
49881	15585	26372.8	11584.4
49882	15556.9	26463.2	11619
49883	15531.4	26553.6	11648.9
49884	15507.4	26643.4	11679.9
49885	15487.3	26733.9	11703.7
49886	15467.8	26823.3	11715.5
49887	15446.3	26913.1	11722.4
49888	15426.3	27009.5	11727.6
49889	15407.2	27114	11733
49890	15388.3	27225.8	11737.6
49891	15368	27329	11743.6
49892	15346.2	27431.9	11748
49893	15318.8	27537	11746.8
49894	15292.7	27642.1	11747.7
49895	15266.5	27747	11750.2
49896	15240.3	27848.5	11754.3
49897	15213.7	27948.8	11758.3
49898	15187.1	28047	11762
49899	15162.4	28139.5	11766.6
49900	15139.7	28232.9	11771.8
49901	15116.4	28326.9	11779.4
49902	15091.7	28419.1	11790.9
49903	15062.3	28512	11804.1
49904	15027	28456.7	11817.9
49905	14992.6	28373	11786.4
49906	14948.6	28294.5	11744.4
49907	14898.2	28212.7	11699.4
49908	14854.5	28131	11652.2
49909	14813.1	28049.2	11602.4
49910	14766.9	27962.6	11551.4
49911	14716.5	27827	11500.4
49912	14666.1	27655	11451
49913	14615.7	27492.4	11387.1
49914	14565.5	27333.6	11318.4
49915	14512.7	27178.3	11250.1
49916	14460	27022.9	11176.4
49917	14407.8	26867.6	11102
49918	14355.6	26714.1	11029.6
49919	14307.5	26568.4	10958.9
49920	14263.1	26423	10888.2
49921	14218.8	26277.6	10817.6
49922	14174.1	26132.2	10747.7
49923	14126.6	25987.3	10677.7
49924	14078.4	25844.1	10608.1
49925	14029.8	25701.5	10535.6
49926	13981.5	25558.6	10465.5
49927	13933.1	25420	10395.4
49928	13884.7	25264.8	10322.2
49929	13836.3	25108.8	10248.1
49930	13788.3	24952	10175.5
49931	13740.1	24791.6	10107.4
49932	13689.5	24626.3	10039.8
49933	13639.1	24456.2	9973.06
49934	13589.9	24288.1	9913.33
49935	13540.9	24127.3	9862.53
49936	13481.5	23955.1	9811.87
49937	13414.8	23768.7	9761.22
49938	13341.4	23581.8	9712.75
49939	13267.7	23395	9664.84
49940	13193.2	23208.1	9619.32
49941	13118.8	23019.5	9579.61
49942	13044.5	22827.4	9540.77
49943	12962.7	22637.1	9503.86
49944	12878.6	22443.6	9466.99
49945	12803.3	22251.1	9430.29
49946	12732.5	22059.1	9396.72
49947	12665.7	21873.4	9366.53
49948	12599.2	21760.8	9335.88
49949	12535.4	21656.5	9304.8
49950	12473.4	21553.6	9273.72
49951	12411.4	21451.2	9241.11
49952	12349.5	21348.9	9207.37
49953	12289.3	21246.6	9172.7
49954	12248.4	21144.4	9137.19
49955	12219.4	21041.4	9101.51
49956	12192.1	20938.4	9064.98
49957	12165.1	20835.4	9036.73
49958	12137.4	20775.4	9012.01
49959	12109	20721.8	8990.58
49960	12082.7	20668.4	8969.12
49961	12061.8	20615	8948.3
49962	12045.4	20561.8	8927.48
49963	12028.9	20508.7	8905.21
49964	12011.9	20458.4	8882.03
49965	11896.3	20406.2	8857.9
49966	11878.5	20359.5	8836.33
49967	11860.2	20200.8	8815.51
49968	11840.8	20170.5	8795.25
49969	11824.1	20139.3	8730.97
49970	11807.8	20107	8707.25
49971	11790.4	20076.2	8684.9
49972	11768.7	20046	8661.88
49973	11727.7	20017.4	8636.52
49974	11686.6	19989.2	8611.83
49975	11644.5	19963.5	8591.11
49976	11604.1	19913.2	8570.82
49977	11568.5	19855.7	8550.61
49978	11539.2	19799	8533.11
49979	11511	19746.4	8514.12
49980	11485	19693.7	8495.13
49981	11459.1	19641	8476.76
49982	11432.3	19588.2	8457.88
49983	11406.1	19535.6	8439.06
49984	11379.1	19482.6	8420.51
49985	11342.1	19429.1	8402.26
49986	11303.7	19378.4	8384.9
49987	11266.9	19329.3	8367.53
49988	11231.5	19280.2	8350.21
49989	11197.2	19159.5	8329.83
49990	11164.5	19036.9	8308.84
49991	11136.9	18917	8288.77
49992	11113	18793.6	8268.75
49993	11089.3	18664.3	8250.48
49994	11063	18531	8231.86
49995	11036.6	18395.4	8212.35
49996	11010.2	18262.5	8194.14
49997	10984.4	18131.5	8175.99
49998	10959	18001.9	8158.04
[truncated: 2,001 more rows]

## Sheet: 3D
Distance	WT
0	0
0.5	0
1	0
1.5	0
2	0
2.5	0
3	0
3.5	0
4	1
4.5	92
5	867
5.5	6457
6	18185
6.5	20163
7	20150
7.5	30538
8	39966
8.5	39081
9	33900
9.5	19703
10	16392
10.5	33103
11	45610
11.5	35528
12	43745
12.5	62610
13	50212
13.5	31571
14	27827
14.5	28769
15	31814
15.5	34049
16	35682
16.5	31995
17	25638
17.5	21574
18	18430
18.5	14207
19	9028
19.5	5343
20	3795
20.5	2393
21	1112
21.5	338
22	94
22.5	32
23	6
23.5	0
24	0
24.5	0
25	0
25.5	0
26	0
26.5	0
27	0
27.5	0
28	0
28.5	0
29	0
29.5	0
30	0
30.5	0
31	0
31.5	0
32	0
32.5	0
33	0
33.5	0
34	0
34.5	0
35	0
35.5	0
36	0
36.5	0
37	0
37.5	0
38	0
38.5	0
39	0
39.5	0
40	0
40.5	0
41	0
41.5	0
42	0
42.5	0
43	0
43.5	0
44	0
44.5	0

## Sheet: 4A
	No azide	No azide	Azide	Azide
WT	0.317	0.326	0.4455	0.4505
Y37A	0.037	0.038	0.0465	0.0555
E39A	-0.004	0	0.0625	0.0735
E152A	0.211	0.198	0.2405	0.2515
D200A	-0.008	-0.004	-0.0085	-0.0095
R229A	-0.006	0	-0.0055	-0.0085
D242A	-0.008	-0.003	-0.0055	-0.0065
N243A	-0.006	-0.004	-0.0015	-0.0045
E244A	0.023	0.025	0.0265	0.0255
N248A	0.237	0.244	0.2695	0.2575
E250A	0.397	0.465	0.4635	0.5055
N253A	0.301	0.331	0.4025	0.4095
D256A	0.252	0.26	0.2885	0.2995
D258A	0.119	0.121	0.1445	0.1375
E261A	0.723	0.753	0.8685	0.8375
E274A	0.001	0	-0.0045	-0.0065
W283A	0.003	0.002	-0.0045	-0.0025

## Sheet: 4B
No azide
	#1	#2	#3
WT	0.842	0.865	0.821
E39A	0.014	0.01	0.012
D242A	0.006	0.01	0.008
E274A	0.021	0.015	0.026
Azide
	#1	#2	#3
WT	0.974	0.997	0.958
E39A	0.016	0.027	0.021
D242A	0.014	0.011	0.006
E274A	0.296	0.317	0.339

## Sheet: 6A
	#1	#2	#3
E39A	22.3	24.1	28.2
R229A	0	0	0
D242A	0	0	0
N243A	90.4	88.7	93.5
E244A	0	0	0
E274A	72.2	73.7	69.8

## Sheet: 6B
	#1	#2	#3
E39A	2.4	3.39	4.68
N243A	80.5	83.7	81.8
E274A	81.3	84.2	76.1

## Sheet: 7B
	#1	#2	#3
E39A	3.41	2.38	3.2
N243A	83.2	78.4	86.9
E274A	75.8	86.6	80.5
F237A	22.6	19.6	20.8
N243A/E274A	0.94	1.85	1.81

## Sheet: 7C
Distance	WT	E274A	N243A	F237A	N243A/E274A
0	0	0	0	0	0
0.5	0	0	0	0	0
1	0	0	0	0	0
1.5	0	0	0	0	0
2	0	0	0	0	0
2.5	0	0	0	0	0
3	0	0	0	0	0
3.5	0	0	0	0	0
4	1	0	0	0	0
4.5	92	0	0	0	6
5	867	0	0	0	90
5.5	6457	1	5	3	286
6	18185	27	61	10	576
6.5	20163	106	269	40	1015
7	20150	370	474	242	1666
7.5	30538	1108	1646	1191	2432
8	39966	2788	7292	3019	3831
8.5	39081	5509	14629	5147	5886
9	33900	8616	15770	6297	8254
9.5	19703	12099	16925	8901	11332
10	16392	15622	16434	13500	14301
10.5	33103	19260	16019	17672	17359
11	45610	23428	15897	19764	21319
11.5	35528	27936	17137	21214	25339
12	43745	31372	21513	22324	29765
12.5	62610	34318	32341	23554	36470
13	50212	36363	41651	26133	48645
13.5	31571	40082	48812	30611	62618
14	27827	47139	61134	36247	70304
14.5	28769	53972	74901	40605	70509
15	31814	58011	83568	43401	67083
15.5	34049	57560	86650	47980	63597
16	35682	58590	82022	52267	59522
16.5	31995	58772	71521	54515	50386
17	25638	53020	54316	57594	40647
17.5	21574	44820	34268	63715	34398
18	18430	42362	15875	61898	29044
18.5	14207	38195	5437	49702	21332
19	9028	27014	1935	37957	15137
19.5	5343	21234	988	34256	11947
20	3795	13980	395	28646	7811
20.5	2393	4878	86	17513	4338
21	1112	1150	23	8700	1875
21.5	338	234	6	3702	648
22	94	50	0	1232	186
22.5	32	14	0	358	43
23	6	0	0	72	3
23.5	0	0	0	16	0
24	0	0	0	2	0
24.5	0	0	0	0	0
25	0	0	0	0	0
25.5	0	0	0	0	0
26	0	0	0	0	0
26.5	0	0	0	0	0
27	0	0	0	0	0
27.5	0	0	0	0	0
28	0	0	0	0	0
28.5	0	0	0	0	0
29	0	0	0	0	0
29.5	0	0	0	0	0
30	0	0	0	0	0
30.5	0	0	0	0	0
31	0	0	0	0	0
31.5	0	0	0	0	0
32	0	0	0	0	0
32.5	0	0	0	0	0
33	0	0	0	0	0
33.5	0	0	0	0	0
34	0	0	0	0	0
34.5	0	0	0	0	0
35	0	0	0	0	0
35.5	0	0	0	0	0
36	0	0	0	0	0
36.5	0	0	0	0	0
37	0	0	0	0	0
37.5	0	0	0	0	0
38	0	0	0	0	0
38.5	0	0	0	0	0
39	0	0	0	0	0
39.5	0	0	0	0	0
40	0	0	0	0	0
40.5	0	0	0	0	0
41	0	0	0	0	0
41.5	0	0	0	0	0
42	0	0	0	0	0
42.5	0	0	0	0	0
43	0	0	0	0	0
43.5	0	0	0	0	0
44	0	0	0	0	0
44.5	0	0	0	0	0

## Sheet: S3A
D200 to residue distance	E39	E274
0	0	0
0.5	0	0
1	0	0
1.5	0	0
2	0	0
2.5	0	0
3	0	0
3.5	0	0
4	0	0
4.5	10	0
5	114	0
5.5	1088	0
6	3869	0
6.5	7049	0
7	9797	0
7.5	9922	0
8	10434	0
8.5	13762	0
9	22718	0
9.5	40573	104
10	69015	1641
10.5	77401	4204
11	67831	3366
11.5	58462	5145
12	45714	12061
12.5	40983	20767
13	39163	39079
13.5	45637	106902
14	66131	208172
14.5	82015	153158
15	59815	78294
15.5	34158	67060
16	20328	69263
16.5	8679	46172
17	2854	17251
17.5	1197	5369
18	720	1655
18.5	341	320
19	156	17
19.5	44	0
20	15	0
20.5	4	0
21	1	0
21.5	0	0
22	0	0
22.5	0	0
23	0	0
23.5	0	0
24	0	0
24.5	0	0
25	0	0
25.5	0	0
26	0	0
26.5	0	0
27	0	0
27.5	0	0
28	0	0
28.5	0	0
29	0	0
29.5	0	0
30	0	0
30.5	0	0
31	0	0
31.5	0	0
32	0	0
32.5	0	0
33	0	0
33.5	0	0
34	0	0
34.5	0	0
35	0	0
35.5	0	0
36	0	0
36.5	0	0
37	0	0
37.5	0	0
38	0	0
38.5	0	0
39	0	0
39.5	0	0
40	0	0
40.5	0	0
41	0	0
41.5	0	0
42	0	0
42.5	0	0
43	0	0
43.5	0	0
44	0	0
44.5	0	0
	840000	840000

[truncated: 4 more sheets: S11A, S11B, S11C, S12]
